# Supplementary material for: Transcriptome sequencing and expression analysis in peanut reveal the potential mechanism response to Ralstonia solanacearum infection
Source: BMC Plant Biol. 2024 Mar 21;24:207. doi: 10.1186/s12870-024-04877-0 (PMC10956345; doi:10.1186/s12870-024-04877-0)
Supplement: Supplementary file 2 — Supplementary Material 2 [file 12870_2024_4877_MOESM2_ESM.txt]

Taxa	P260	P261	P262	P263	P264	P265	P266	P267	P268	P269	P270	P271	P272	P273	P274	P275	P276	P277	P278	P279	P280	P281	P282	P283	P284	P285	P286	P287	P288	P289	P290	P291	P292	P293	P294	P295	P296	P297	P298	P299	P300	P301	P302	P303	P304	P305	P306	P307	P308
P260	0.0	0.4203168	0.47874463	0.58095586	0.41615131	0.56217617	0.7461292	0.5899842	0.6035168	0.49729273	0.49747118	0.5316557	0.52476573	0.3138514	0.49584824	0.4532234	0.5120516	0.56623393	0.3107013	0.38305503	0.65464246	0.29338047	0.39303935	0.26076213	0.5430993	0.5986658	0.6076835	0.68920356	0.44492316	0.64841473	0.44997707	0.5174292	0.46292564	0.6319583	0.49586084	0.5479329	0.46263567	0.5129321	0.6707441	0.68028903	0.52013093	0.46547112	0.48220462	0.45960215	0.43820402	0.6686717	0.6196235	0.5121188	0.3343164
P261	0.4203168	0.0	0.5210815	0.59929895	0.6007635	0.58276284	0.5216398	0.41374573	0.5756241	0.30861902	0.67570716	0.3401122	0.50501215	0.6250391	0.39268172	0.5244151	0.4040424	0.39457738	0.56444955	0.5247916	0.35511586	0.59369147	0.38368195	0.40481293	0.54946864	0.45142165	0.24765877	0.5594268	0.726325	0.49113774	0.5634061	0.6721489	0.47346532	0.4044168	0.3390691	0.48991743	0.7318568	0.53962624	0.6607332	0.57073796	0.70298266	0.723338	0.60994095	0.45860517	0.5480072	0.57053816	0.54683495	0.37042037	0.41393575
P262	0.47874463	0.5210815	0.0	0.50227255	0.3693658	0.5323147	0.5632218	0.30488518	0.35849887	0.39836097	0.32796106	0.32768393	0.23650672	0.51227236	0.5811017	0.5112178	0.5978799	0.4395053	0.37255037	0.39639997	0.57549804	0.5164649	0.61762446	0.6373378	0.3996251	0.6484788	0.43400866	0.41026095	0.42329195	0.4348927	0.29992947	0.49803203	0.5010977	0.45377985	0.2958831	0.2837744	0.3727045	0.21413031	0.7231456	0.55598885	0.5168553	0.5491587	0.3019641	0.38677913	0.46698508	0.4370283	0.3285518	0.27086347	0.6029526
P263	0.58095586	0.59929895	0.50227255	0.0	0.5073672	0.4989125	0.42808014	0.6769335	0.5220199	0.5013195	0.40328798	0.44388282	0.41924712	0.43214273	0.4786563	0.41206825	0.6225097	0.33155742	0.5684034	0.3545076	0.33921316	0.5762263	0.4742139	0.5990768	0.54445106	0.26135758	0.6059732	0.5647288	0.5584989	0.30334583	0.47432384	0.5409406	0.3919174	0.45750162	0.4665316	0.605143	0.5689268	0.43021917	0.60452896	0.4893557	0.56280756	0.39196795	0.4305856	0.6368577	0.32637912	0.5909285	0.40739885	0.5735707	0.6431168
P264	0.41615131	0.6007635	0.3693658	0.5073672	0.0	0.57122266	0.6261989	0.3839765	0.51685923	0.59667265	0.3172852	0.5967229	0.29956514	0.3580075	0.42204794	0.4201466	0.4851389	0.5824693	0.43529472	0.40411827	0.5594982	0.33205146	0.59098047	0.5530972	0.44573736	0.6324067	0.5442273	0.49524072	0.287965	0.5561906	0.3303735	0.4382819	0.5457634	0.63075817	0.5394544	0.37441647	0.35030574	0.4129792	0.57067484	0.5050433	0.47692093	0.43054157	0.39492503	0.42792174	0.46388018	0.436813	0.49508768	0.44369963	0.6297414
P265	0.56217617	0.58276284	0.5323147	0.4989125	0.57122266	0.0	0.34343594	0.4800731	0.41076824	0.46723875	0.62795675	0.67173696	0.6527479	0.6611208	0.5956621	0.6348804	0.5671106	0.67642623	0.6078418	0.46416813	0.5968197	0.46876436	0.47602147	0.55629987	0.48757458	0.5216891	0.5100127	0.35225737	0.5569276	0.6172551	0.4574912	0.537502	0.520947	0.5679465	0.68733674	0.3774228	0.5534578	0.50755227	0.3209691	0.34849763	0.45067424	0.56568027	0.48884538	0.26731744	0.47823557	0.59827477	0.3954897	0.69661134	0.526669
P266	0.7461292	0.5216398	0.5632218	0.42808014	0.6261989	0.34343594	0.0	0.48668408	0.4143406	0.49234894	0.5662596	0.5638314	0.5930048	0.7862217	0.53605044	0.61825633	0.396003	0.50816435	0.82083696	0.6841045	0.42536247	0.6175971	0.5414312	0.6484647	0.5626382	0.29599804	0.40299034	0.35646695	0.61925596	0.41823807	0.6194637	0.5624273	0.5924619	0.43590158	0.5766378	0.5432288	0.63575447	0.5658013	0.3015908	0.350352	0.49271	0.68020934	0.5762143	0.4769176	0.64957684	0.40565938	0.41805908	0.55221206	0.61939365
P267	0.5899842	0.41374573	0.30488518	0.6769335	0.3839765	0.4800731	0.48668408	0.0	0.30234358	0.45778957	0.53532934	0.39291075	0.43486825	0.604565	0.3753476	0.6135011	0.5166195	0.4839698	0.45633036	0.48665845	0.5090684	0.6011102	0.68069786	0.5743996	0.46453395	0.6851038	0.35678637	0.23286997	0.49280185	0.49897915	0.3739322	0.42744404	0.5982204	0.39366463	0.34549648	0.23418438	0.49077395	0.41966867	0.49798533	0.35342064	0.5137509	0.6195416	0.53842556	0.35057643	0.53898644	0.36457303	0.4293877	0.31965998	0.5082358
P268	0.6035168	0.5756241	0.35849887	0.5220199	0.51685923	0.41076824	0.4143406	0.30234358	0.0	0.5293896	0.4837031	0.37821397	0.5083428	0.58638525	0.46746266	0.7887412	0.690709	0.32802448	0.459019	0.46611455	0.50303	0.5183086	0.62782973	0.6041837	0.4835237	0.51702213	0.4325066	0.2751896	0.5422892	0.44125956	0.2980939	0.3502167	0.5438432	0.500855	0.3945538	0.3311178	0.3854322	0.381268	0.46603543	0.3135783	0.4167704	0.5655618	0.49443346	0.51274174	0.4731357	0.5731444	0.4942924	0.38855866	0.41781142
P269	0.49729273	0.30861902	0.39836097	0.5013195	0.59667265	0.46723875	0.49234894	0.45778957	0.5293896	0.0	0.498729	0.43665236	0.4792117	0.62901264	0.5498327	0.49480718	0.6079024	0.38631365	0.41372475	0.5408534	0.39892393	0.683704	0.28468123	0.6016059	0.38604704	0.48913655	0.45387226	0.48663986	0.65028596	0.55252606	0.43174872	0.6810455	0.33110675	0.4750202	0.41138223	0.44411075	0.54790974	0.38858157	0.6232343	0.596156	0.60811114	0.48778072	0.6042114	0.44560653	0.4163933	0.62345797	0.33740956	0.5174713	0.43405017
P270	0.49747118	0.67570716	0.32796106	0.40328798	0.3172852	0.62795675	0.5662596	0.53532934	0.4837031	0.498729	0.0	0.5824801	0.25677228	0.4140762	0.6014727	0.40732175	0.5122076	0.4710478	0.40477508	0.5717391	0.52283484	0.40547776	0.47964853	0.6454049	0.27535325	0.5517648	0.5707736	0.55421257	0.40711373	0.566776	0.33743608	0.3547759	0.36932042	0.6782534	0.5102846	0.56120175	0.26978055	0.22082947	0.55879366	0.5698865	0.43188703	0.3580704	0.352279	0.6186759	0.5077752	0.41468316	0.45715544	0.41573238	0.5701345
P271	0.5316557	0.3401122	0.32768393	0.44388282	0.5967229	0.67173696	0.5638314	0.39291075	0.37821397	0.43665236	0.5824801	0.0	0.40944722	0.437532	0.4165529	0.54026747	0.6179581	0.23418182	0.4104077	0.39335048	0.3484423	0.62751365	0.5165288	0.5085942	0.5276507	0.49276483	0.35163513	0.5159526	0.5989912	0.2707497	0.505655	0.57055783	0.43860853	0.29001054	0.18842433	0.3908406	0.5644411	0.4600628	0.7117119	0.5700706	0.60009617	0.57099843	0.4476567	0.61351013	0.4905601	0.5188859	0.51089317	0.29410636	0.47213164
P272	0.52476573	0.50501215	0.23650672	0.41924712	0.29956514	0.6527479	0.5930048	0.43486825	0.5083428	0.4792117	0.25677228	0.40944722	0.0	0.37327942	0.5162776	0.3994085	0.49443907	0.4550064	0.4593704	0.45660618	0.4701762	0.42925715	0.59473795	0.63920593	0.4005517	0.5752785	0.41168272	0.5678607	0.3849822	0.47346014	0.31646022	0.5146166	0.5148574	0.55029476	0.3904025	0.4056987	0.36282998	0.23423797	0.7185675	0.6037011	0.553764	0.4889442	0.35598025	0.502859	0.46895736	0.43268132	0.45198345	0.22772676	0.6875156
P273	0.3138514	0.6250391	0.51227236	0.43214273	0.3580075	0.6611208	0.7862217	0.604565	0.58638525	0.62901264	0.4140762	0.437532	0.37327942	0.0	0.3610551	0.31331128	0.58133245	0.48189723	0.28889927	0.34020078	0.45042768	0.30387658	0.44366172	0.42714173	0.49445873	0.5958135	0.6403496	0.71706253	0.35667288	0.495572	0.45974314	0.52431506	0.4059012	0.5523804	0.5048055	0.48107487	0.35857725	0.51420665	0.6289989	0.62662023	0.53580636	0.3263019	0.44277558	0.6529064	0.40439638	0.55709046	0.63863516	0.50322104	0.5051057
P274	0.49584824	0.39268172	0.5811017	0.4786563	0.42204794	0.5956621	0.53605044	0.3753476	0.46746266	0.5498327	0.6014727	0.4165529	0.5162776	0.3610551	0.0	0.46690893	0.5297171	0.40320587	0.51919514	0.39713302	0.27068552	0.47604662	0.5288455	0.5271808	0.59756696	0.46075457	0.422503	0.50788295	0.56920975	0.36585814	0.5428312	0.60710853	0.4855778	0.38490337	0.40075448	0.39607662	0.6006707	0.605844	0.5466406	0.41323215	0.6943683	0.5772286	0.581276	0.59786564	0.53479654	0.5058373	0.5962743	0.48940128	0.5561794
P275	0.4532234	0.5244151	0.5112178	0.41206825	0.4201466	0.6348804	0.61825633	0.6135011	0.7887412	0.49480718	0.40732175	0.54026747	0.3994085	0.31331128	0.46690893	0.0	0.35179764	0.56047297	0.40988973	0.43367124	0.4433319	0.5637756	0.43448788	0.44352457	0.42769647	0.5575881	0.61923146	0.5881792	0.38731694	0.4410259	0.58774465	0.51040995	0.33236963	0.41735587	0.5341627	0.5547685	0.4913675	0.52773875	0.6104858	0.60418427	0.55594087	0.31948957	0.43086687	0.56461793	0.43877766	0.3376857	0.4200983	0.53188497	0.62660265
P276	0.5120516	0.4040424	0.5978799	0.6225097	0.4851389	0.5671106	0.396003	0.5166195	0.690709	0.6079024	0.5122076	0.6179581	0.49443907	0.58133245	0.5297171	0.35179764	0.0	0.6467762	0.66985494	0.71131206	0.51233786	0.46591032	0.51093894	0.38111475	0.5050622	0.49696264	0.41915792	0.5694523	0.46820298	0.57203674	0.6754637	0.49825004	0.5753293	0.52957755	0.62792534	0.6178705	0.57436967	0.62031853	0.38331598	0.54850066	0.46805546	0.62401253	0.531078	0.4999429	0.7112038	0.2839314	0.5939162	0.44991654	0.5074102
P277	0.56623393	0.39457738	0.4395053	0.33155742	0.5824693	0.67642623	0.50816435	0.4839698	0.32802448	0.38631365	0.4710478	0.23418182	0.4550064	0.48189723	0.40320587	0.56047297	0.6467762	0.0	0.44958436	0.43321985	0.2659745	0.67219263	0.3944988	0.56651324	0.4306713	0.31015995	0.38150457	0.51160926	0.6932729	0.36199397	0.3701309	0.46433577	0.3407462	0.3698269	0.2745231	0.49445632	0.56507283	0.375806	0.68401366	0.4122288	0.59737444	0.52169544	0.502058	0.7527665	0.3604471	0.64685947	0.4776546	0.33565018	0.43459263
P278	0.3107013	0.56444955	0.37255037	0.5684034	0.43529472	0.6078418	0.82083696	0.45633036	0.459019	0.41372475	0.40477508	0.4104077	0.4593704	0.28889927	0.51919514	0.40988973	0.66985494	0.44958436	0.0	0.3628233	0.6067621	0.49448982	0.47131407	0.39374366	0.40897816	0.70395815	0.6688485	0.5366602	0.35208178	0.53889155	0.35029992	0.41418865	0.3577193	0.53696716	0.38332865	0.40927115	0.26704466	0.39863288	0.6328744	0.6248598	0.42126936	0.23901859	0.48085558	0.5359346	0.33059677	0.56492656	0.5087081	0.47066423	0.29935694
P279	0.38305503	0.5247916	0.39639997	0.3545076	0.40411827	0.46416813	0.6841045	0.48665845	0.46611455	0.5408534	0.5717391	0.39335048	0.45660618	0.34020078	0.39713302	0.43367124	0.71131206	0.43321985	0.3628233	0.0	0.5493216	0.4918726	0.56991184	0.4279836	0.5624429	0.49878863	0.57761115	0.47509167	0.42719236	0.33261967	0.37274212	0.4807084	0.4958812	0.39196745	0.4132846	0.36836672	0.5479675	0.44599506	0.7018607	0.4277448	0.55863494	0.41374624	0.3402075	0.4157903	0.23616865	0.6127662	0.44471636	0.4996202	0.59138966
P280	0.65464246	0.35511586	0.57549804	0.33921316	0.5594982	0.5968197	0.42536247	0.5090684	0.50303	0.39892393	0.52283484	0.3484423	0.4701762	0.45042768	0.27068552	0.4433319	0.51233786	0.2659745	0.6067621	0.5493216	0.0	0.61983204	0.3627402	0.64734644	0.45868373	0.36331877	0.3926591	0.5404169	0.69554234	0.38792008	0.53049666	0.6559142	0.33599085	0.3932399	0.4176696	0.5124846	0.6013704	0.4991402	0.5779535	0.45206776	0.6839095	0.59156775	0.59069765	0.71517783	0.49894488	0.5348467	0.4909193	0.45877665	0.5731367
P281	0.29338047	0.59369147	0.5164649	0.5762263	0.33205146	0.46876436	0.6175971	0.6011102	0.5183086	0.683704	0.40547776	0.62751365	0.42925715	0.30387658	0.47604662	0.5637756	0.46591032	0.67219263	0.49448982	0.4918726	0.61983204	0.0	0.47211963	0.46924627	0.50745136	0.58664685	0.5106715	0.7208303	0.37177837	0.622042	0.48005953	0.51723444	0.5679606	0.7149165	0.63842523	0.4745348	0.40196598	0.5239459	0.45891067	0.61618644	0.4944226	0.5316533	0.37505275	0.4726816	0.6358414	0.57956827	0.701921	0.5638802	0.51470906
P282	0.39303935	0.38368195	0.61762446	0.4742139	0.59098047	0.47602147	0.5414312	0.68069786	0.62782973	0.28468123	0.47964853	0.5165288	0.59473795	0.44366172	0.5288455	0.43448788	0.51093894	0.3944988	0.47131407	0.56991184	0.3627402	0.47211963	0.0	0.5283788	0.30136093	0.47818556	0.44964066	0.6949806	0.65994143	0.66940284	0.51759946	0.6345674	0.17249371	0.52138346	0.55034035	0.5357275	0.5610432	0.47618875	0.5591311	0.57659537	0.59902424	0.53981763	0.4852332	0.60818404	0.49270642	0.68172544	0.48858637	0.6043837	0.44337255
P283	0.26076213	0.40481293	0.6373378	0.5990768	0.5530972	0.55629987	0.6484647	0.5743996	0.6041837	0.6016059	0.6454049	0.5085942	0.63920593	0.42714173	0.5271808	0.44352457	0.38111475	0.56651324	0.39374366	0.4279836	0.64734644	0.46924627	0.5283788	0.0	0.65161145	0.4796396	0.58650595	0.5633699	0.44768476	0.52315056	0.58380586	0.3952444	0.55459344	0.5370228	0.5074495	0.6767591	0.5851741	0.6508008	0.5057726	0.57000846	0.418888	0.44401145	0.52866787	0.48671222	0.43510845	0.53966135	0.67893404	0.5008221	0.27610955
P284	0.5430993	0.54946864	0.3996251	0.54445106	0.44573736	0.48757458	0.5626382	0.46453395	0.4835237	0.38604704	0.27535325	0.5276507	0.4005517	0.49445873	0.59756696	0.42769647	0.5050622	0.4306713	0.40897816	0.5624429	0.45868373	0.50745136	0.30136093	0.65161145	0.0	0.6782245	0.41626492	0.4875382	0.49554822	0.6752234	0.34453183	0.4422191	0.21228553	0.5483676	0.5897445	0.36791933	0.35557896	0.28453735	0.5123902	0.43590373	0.46877855	0.48823896	0.37846375	0.553627	0.51425105	0.46104452	0.39546958	0.41820836	0.5459178
P285	0.5986658	0.45142165	0.6484788	0.26135758	0.6324067	0.5216891	0.29599804	0.6851038	0.51702213	0.48913655	0.5517648	0.49276483	0.5752785	0.5958135	0.46075457	0.5575881	0.49696264	0.31015995	0.70395815	0.49878863	0.36331877	0.58664685	0.47818556	0.4796396	0.6782245	0.0	0.50109005	0.5873418	0.6952733	0.31569615	0.61489016	0.5551293	0.56232804	0.45596302	0.47499073	0.75399727	0.72742015	0.56627846	0.46329492	0.46021208	0.5772059	0.5350543	0.56343436	0.6682451	0.4696452	0.58210164	0.55888224	0.57454014	0.49203014
P286	0.6076835	0.24765877	0.43400866	0.6059732	0.5442273	0.5100127	0.40299034	0.35678637	0.4325066	0.45387226	0.5707736	0.35163513	0.41168272	0.6403496	0.422503	0.61923146	0.41915792	0.38150457	0.6688485	0.57761115	0.3926591	0.5106715	0.44964066	0.58650595	0.41626492	0.50109005	0.0	0.47055542	0.670082	0.5316479	0.5031623	0.5811447	0.4750018	0.3850983	0.40779325	0.3496877	0.66146827	0.44987714	0.5548507	0.4036283	0.64349467	0.816027	0.44696996	0.46715575	0.6700237	0.5043769	0.5079657	0.30059686	0.58948255
P287	0.68920356	0.5594268	0.41026095	0.5647288	0.49524072	0.35225737	0.35646695	0.23286997	0.2751896	0.48663986	0.55421257	0.5159526	0.5678607	0.71706253	0.50788295	0.5881792	0.5694523	0.51160926	0.5366602	0.47509167	0.5404169	0.7208303	0.6949806	0.5633699	0.4875382	0.5873418	0.47055542	0.0	0.4697608	0.4659675	0.3593429	0.29696208	0.5805683	0.39603603	0.47161606	0.34865773	0.45872235	0.44657388	0.39527628	0.21650428	0.3685205	0.4902951	0.5299328	0.33190674	0.41185254	0.3580453	0.2751408	0.431866	0.5337013
P288	0.44492316	0.726325	0.42329195	0.5584989	0.287965	0.5569276	0.61925596	0.49280185	0.5422892	0.65028596	0.40711373	0.5989912	0.3849822	0.35667288	0.56920975	0.38731694	0.46820298	0.6932729	0.35208178	0.42719236	0.69554234	0.37177837	0.65994143	0.44768476	0.49554822	0.6952733	0.670082	0.4697608	0.0	0.4868333	0.4038323	0.3571602	0.62866646	0.57418185	0.57578516	0.42164347	0.24227884	0.498215	0.49551636	0.5353077	0.3089062	0.2886439	0.3601039	0.39059952	0.4035741	0.35841408	0.44831684	0.47207138	0.5765956
P289	0.64841473	0.49113774	0.4348927	0.30334583	0.5561906	0.6172551	0.41823807	0.49897915	0.44125956	0.55252606	0.566776	0.2707497	0.47346014	0.495572	0.36585814	0.4410259	0.57203674	0.36199397	0.53889155	0.33261967	0.38792008	0.622042	0.66940284	0.52315056	0.6752234	0.31569615	0.5316479	0.4659675	0.4868333	0.0	0.6056136	0.5217118	0.5884076	0.25795698	0.26092497	0.5098391	0.6138455	0.560086	0.56286657	0.49399343	0.5882049	0.459162	0.42975873	0.59011626	0.47318596	0.3811272	0.47411865	0.47597754	0.61773825
P290	0.44997707	0.5634061	0.29992947	0.47432384	0.3303735	0.4574912	0.6194637	0.3739322	0.2980939	0.43174872	0.33743608	0.505655	0.31646022	0.45974314	0.5428312	0.58774465	0.6754637	0.3701309	0.35029992	0.37274212	0.53049666	0.48005953	0.51759946	0.58380586	0.34453183	0.61489016	0.5031623	0.3593429	0.4038323	0.6056136	0.0	0.3574005	0.47228268	0.6295661	0.48697534	0.31113562	0.28276673	0.20946118	0.6789935	0.38281167	0.4178361	0.4367538	0.4276976	0.46246812	0.2402015	0.64722574	0.37877366	0.34930035	0.496616
P291	0.5174292	0.6721489	0.49803203	0.5409406	0.4382819	0.537502	0.5624273	0.42744404	0.3502167	0.6810455	0.3547759	0.57055783	0.5146166	0.52431506	0.60710853	0.51040995	0.49825004	0.46433577	0.41418865	0.4807084	0.6559142	0.51723444	0.6345674	0.3952444	0.4422191	0.5551293	0.5811447	0.29696208	0.3571602	0.5217118	0.3574005	0.0	0.5415889	0.5136374	0.5013486	0.5569015	0.3548665	0.38156706	0.41616356	0.30413055	0.28720924	0.34937572	0.38153693	0.522566	0.37477377	0.38324204	0.4491959	0.41234374	0.41472948
P292	0.46292564	0.47346532	0.5010977	0.3919174	0.5457634	0.520947	0.5924619	0.5982204	0.5438432	0.33110675	0.36932042	0.43860853	0.5148574	0.4059012	0.4855778	0.33236963	0.5753293	0.3407462	0.3577193	0.4958812	0.33599085	0.5679606	0.17249371	0.55459344	0.21228553	0.56232804	0.4750018	0.5805683	0.62866646	0.5884076	0.47228268	0.5415889	0.0	0.48785198	0.47890356	0.4542236	0.47661817	0.3932605	0.6002693	0.5331659	0.5812336	0.43749243	0.4180654	0.66216004	0.44936964	0.5914951	0.45933896	0.52806634	0.47619048
P293	0.6319583	0.4044168	0.45377985	0.45750162	0.63075817	0.5679465	0.43590158	0.39366463	0.500855	0.4750202	0.6782534	0.29001054	0.55029476	0.5523804	0.38490337	0.41735587	0.52957755	0.3698269	0.53696716	0.39196745	0.3932399	0.7149165	0.52138346	0.5370228	0.5483676	0.45596302	0.3850983	0.39603603	0.57418185	0.25795698	0.6295661	0.5136374	0.48785198	0.0	0.27923468	0.41980338	0.6978671	0.56455135	0.56792146	0.35292575	0.6268572	0.58407694	0.42906678	0.48230582	0.51456624	0.35855436	0.32664925	0.4186129	0.6240242
P294	0.49586084	0.3390691	0.2958831	0.4665316	0.5394544	0.68733674	0.5766378	0.34549648	0.3945538	0.41138223	0.5102846	0.18842433	0.3904025	0.5048055	0.40075448	0.5341627	0.62792534	0.2745231	0.38332865	0.4132846	0.4176696	0.63842523	0.55034035	0.5074495	0.5897445	0.47499073	0.40779325	0.47161606	0.57578516	0.26092497	0.48697534	0.5013486	0.47890356	0.27923468	0.0	0.44888255	0.5549594	0.38197106	0.7060134	0.5563604	0.6165889	0.53065836	0.43322217	0.5635976	0.46861178	0.4801424	0.4649898	0.27181405	0.45712954
P295	0.5479329	0.48991743	0.2837744	0.605143	0.37441647	0.3774228	0.5432288	0.23418438	0.3311178	0.44411075	0.56120175	0.3908406	0.4056987	0.48107487	0.39607662	0.5547685	0.6178705	0.49445632	0.40927115	0.36836672	0.5124846	0.4745348	0.5357275	0.6767591	0.36791933	0.75399727	0.3496877	0.34865773	0.42164347	0.5098391	0.31113562	0.5569015	0.4542236	0.41980338	0.44888255	0.0	0.41353562	0.4280296	0.56297517	0.38968444	0.5429637	0.5817286	0.4208789	0.3400557	0.47944927	0.49727285	0.39786193	0.41196847	0.6164122
P296	0.46263567	0.7318568	0.3727045	0.5689268	0.35030574	0.5534578	0.63575447	0.49077395	0.3854322	0.54790974	0.26978055	0.5644411	0.36282998	0.35857725	0.6006707	0.4913675	0.57436967	0.56507283	0.26704466	0.5479675	0.6013704	0.40196598	0.5610432	0.5851741	0.35557896	0.72742015	0.66146827	0.45872235	0.24227884	0.6138455	0.28276673	0.3548665	0.47661817	0.6978671	0.5549594	0.41353562	0.0	0.33177772	0.48542354	0.55798733	0.25607952	0.26702523	0.47853297	0.52289534	0.42369628	0.46776664	0.47123775	0.43436962	0.42716956
P297	0.5129321	0.53962624	0.21413031	0.43021917	0.4129792	0.50755227	0.5658013	0.41966867	0.381268	0.38858157	0.22082947	0.4600628	0.23423797	0.51420665	0.605844	0.52773875	0.62031853	0.375806	0.39863288	0.44599506	0.4991402	0.5239459	0.47618875	0.6508008	0.28453735	0.56627846	0.44987714	0.44657388	0.498215	0.560086	0.20946118	0.38156706	0.3932605	0.56455135	0.38197106	0.4280296	0.33177772	0.0	0.6822641	0.475083	0.4930716	0.51670814	0.32869738	0.503461	0.34502006	0.5210265	0.33404505	0.26764673	0.55256516
P298	0.6707441	0.6607332	0.7231456	0.60452896	0.57067484	0.3209691	0.3015908	0.49798533	0.46603543	0.6232343	0.55879366	0.7117119	0.7185675	0.6289989	0.5466406	0.6104858	0.38331598	0.68401366	0.6328744	0.7018607	0.5779535	0.45891067	0.5591311	0.5057726	0.5123902	0.46329492	0.5548507	0.39527628	0.49551636	0.56286657	0.6789935	0.41616356	0.6002693	0.56792146	0.7060134	0.56297517	0.48542354	0.6822641	0.0	0.37013748	0.33742568	0.4709944	0.6222101	0.46291736	0.6783429	0.361107	0.58554244	0.68663085	0.4371906
P299	0.68028903	0.57073796	0.55598885	0.4893557	0.5050433	0.34849763	0.350352	0.35342064	0.3135783	0.596156	0.5698865	0.5700706	0.6037011	0.62662023	0.41323215	0.60418427	0.54850066	0.4122288	0.6248598	0.4277448	0.45206776	0.61618644	0.57659537	0.57000846	0.43590373	0.46021208	0.4036283	0.21650428	0.5353077	0.49399343	0.38281167	0.30413055	0.5331659	0.35292575	0.5563604	0.38968444	0.55798733	0.475083	0.37013748	0.0	0.45820558	0.5701098	0.476013	0.47358227	0.40448546	0.44389957	0.3885027	0.456354	0.57937646
P300	0.52013093	0.70298266	0.5168553	0.56280756	0.47692093	0.45067424	0.49271	0.5137509	0.4167704	0.60811114	0.43188703	0.60009617	0.553764	0.53580636	0.6943683	0.55594087	0.46805546	0.59737444	0.42126936	0.55863494	0.6839095	0.4944226	0.59902424	0.418888	0.46877855	0.5772059	0.64349467	0.3685205	0.3089062	0.5882049	0.4178361	0.28720924	0.5812336	0.6268572	0.6165889	0.5429637	0.25607952	0.4930716	0.33742568	0.45820558	0.0	0.3137804	0.50379807	0.45793882	0.44693202	0.44497788	0.4823588	0.50085974	0.38580257
P301	0.46547112	0.723338	0.5491587	0.39196795	0.43054157	0.56568027	0.68020934	0.6195416	0.5655618	0.48778072	0.3580704	0.57099843	0.4889442	0.3263019	0.5772286	0.31948957	0.62401253	0.52169544	0.23901859	0.41374624	0.59156775	0.5316533	0.53981763	0.44401145	0.48823896	0.5350543	0.816027	0.4902951	0.2886439	0.459162	0.4367538	0.34937572	0.43749243	0.58407694	0.53065836	0.5817286	0.26702523	0.51670814	0.4709944	0.5701098	0.3137804	0.0	0.5382069	0.5684086	0.2901179	0.48807967	0.4685222	0.6331574	0.398453
P302	0.48220462	0.60994095	0.3019641	0.4305856	0.39492503	0.48884538	0.5762143	0.53842556	0.49443346	0.6042114	0.352279	0.4476567	0.35598025	0.44277558	0.581276	0.43086687	0.531078	0.502058	0.48085558	0.3402075	0.59069765	0.37505275	0.4852332	0.52866787	0.37846375	0.56343436	0.44696996	0.5299328	0.3601039	0.42975873	0.4276976	0.38153693	0.4180654	0.42906678	0.43322217	0.4208789	0.47853297	0.32869738	0.6222101	0.476013	0.50379807	0.5382069	0.0	0.4525614	0.47396362	0.43274614	0.40349665	0.38001162	0.6933343
P303	0.45960215	0.45860517	0.38677913	0.6368577	0.42792174	0.26731744	0.4769176	0.35057643	0.51274174	0.44560653	0.6186759	0.61351013	0.502859	0.6529064	0.59786564	0.56461793	0.4999429	0.7527665	0.5359346	0.4157903	0.71517783	0.4726816	0.60818404	0.48671222	0.553627	0.6682451	0.46715575	0.33190674	0.39059952	0.59011626	0.46246812	0.522566	0.66216004	0.48230582	0.5635976	0.3400557	0.52289534	0.503461	0.46291736	0.47358227	0.45793882	0.5684086	0.4525614	0.0	0.48385155	0.48518506	0.3266986	0.5332697	0.60913455
P304	0.43820402	0.5480072	0.46698508	0.32637912	0.46388018	0.47823557	0.64957684	0.53898644	0.4731357	0.4163933	0.5077752	0.4905601	0.46895736	0.40439638	0.53479654	0.43877766	0.7112038	0.3604471	0.33059677	0.23616865	0.49894488	0.6358414	0.49270642	0.43510845	0.51425105	0.4696452	0.6700237	0.41185254	0.4035741	0.47318596	0.2402015	0.37477377	0.44936964	0.51456624	0.46861178	0.47944927	0.42369628	0.34502006	0.6783429	0.40448546	0.44693202	0.2901179	0.47396362	0.48385155	0.0	0.6681911	0.3476359	0.48106852	0.47184056
P305	0.6686717	0.57053816	0.4370283	0.5909285	0.436813	0.59827477	0.40565938	0.36457303	0.5731444	0.62345797	0.41468316	0.5188859	0.43268132	0.55709046	0.5058373	0.3376857	0.2839314	0.64685947	0.56492656	0.6127662	0.5348467	0.57956827	0.68172544	0.53966135	0.46104452	0.58210164	0.5043769	0.3580453	0.35841408	0.3811272	0.64722574	0.38324204	0.5914951	0.35855436	0.4801424	0.49727285	0.46776664	0.5210265	0.361107	0.44389957	0.44497788	0.48807967	0.43274614	0.48518506	0.6681911	0.0	0.427986	0.4134626	0.6019758
P306	0.6196235	0.54683495	0.3285518	0.40739885	0.49508768	0.3954897	0.41805908	0.4293877	0.4942924	0.33740956	0.45715544	0.51089317	0.45198345	0.63863516	0.5962743	0.4200983	0.5939162	0.4776546	0.5087081	0.44471636	0.4909193	0.701921	0.48858637	0.67893404	0.39546958	0.55888224	0.5079657	0.2751408	0.44831684	0.47411865	0.37877366	0.4491959	0.45933896	0.32664925	0.4649898	0.39786193	0.47123775	0.33404505	0.58554244	0.3885027	0.4823588	0.4685222	0.40349665	0.3266986	0.3476359	0.427986	0.0	0.48116907	0.6791995
P307	0.5121188	0.37042037	0.27086347	0.5735707	0.44369963	0.69661134	0.55221206	0.31965998	0.38855866	0.5174713	0.41573238	0.29410636	0.22772676	0.50322104	0.48940128	0.53188497	0.44991654	0.33565018	0.47066423	0.4996202	0.45877665	0.5638802	0.6043837	0.5008221	0.41820836	0.57454014	0.30059686	0.431866	0.47207138	0.47597754	0.34930035	0.41234374	0.52806634	0.4186129	0.27181405	0.41196847	0.43436962	0.26764673	0.68663085	0.456354	0.50085974	0.6331574	0.38001162	0.5332697	0.48106852	0.4134626	0.48116907	0.0	0.5289602
P308	0.3343164	0.41393575	0.6029526	0.6431168	0.6297414	0.526669	0.61939365	0.5082358	0.41781142	0.43405017	0.5701345	0.47213164	0.6875156	0.5051057	0.5561794	0.62660265	0.5074102	0.43459263	0.29935694	0.59138966	0.5731367	0.51470906	0.44337255	0.27610955	0.5459178	0.49203014	0.58948255	0.5337013	0.5765956	0.61773825	0.496616	0.41472948	0.47619048	0.6240242	0.45712954	0.6164122	0.42716956	0.55256516	0.4371906	0.57937646	0.38580257	0.398453	0.6933343	0.60913455	0.47184056	0.6019758	0.6791995	0.5289602	0.0
P309	0.49504077	0.32736853	0.4229758	0.54089946	0.48181716	0.38501975	0.43125165	0.4642723	0.53217834	0.24120563	0.4260685	0.5848628	0.37967113	0.6708885	0.60622203	0.56870896	0.46078092	0.46576282	0.5924344	0.6248473	0.45638025	0.5351651	0.32009444	0.6280173	0.32260507	0.5166872	0.32275665	0.49423078	0.62763757	0.7302561	0.3188704	0.6039031	0.4218952	0.61366487	0.5467708	0.44602	0.523217	0.29053608	0.60104424	0.5048062	0.57504845	0.6688301	0.51673335	0.38885528	0.46855035	0.6147705	0.3552217	0.4108225	0.5314412
P310	0.6377716	0.7922634	0.5736776	0.41453066	0.3606028	0.37855262	0.47563806	0.5297586	0.48872355	0.64823496	0.33589378	0.7338677	0.5012841	0.42371497	0.4988771	0.39340174	0.50897413	0.6296332	0.5154774	0.4670824	0.53200716	0.4234535	0.53246135	0.6258086	0.34135392	0.58432525	0.60827756	0.40020654	0.38246056	0.5667979	0.45025656	0.35538352	0.41845673	0.57597	0.7406702	0.43055966	0.36221495	0.477799	0.30497766	0.32945833	0.4110095	0.3632487	0.4268148	0.4964539	0.48793802	0.3746616	0.4417085	0.6517847	0.651079
P311	0.3895577	0.407411	0.49490306	0.54732245	0.5901422	0.5900292	0.5186632	0.56550276	0.4686383	0.46296978	0.36474276	0.468273	0.5342815	0.57082933	0.61554736	0.6094703	0.44132352	0.3996904	0.48114848	0.6723304	0.51432455	0.4721734	0.37361565	0.39179003	0.4511746	0.42904738	0.43699655	0.5819403	0.6588492	0.614075	0.53672993	0.3867339	0.39996794	0.60088164	0.40284333	0.7057221	0.50277716	0.37132353	0.48565823	0.57718486	0.46751934	0.5864652	0.47014493	0.61815625	0.5824082	0.53847367	0.593531	0.39099362	0.29048443
P312	0.30729845	0.46569183	0.54742974	0.40429118	0.5362416	0.533734	0.60908705	0.7576067	0.71353364	0.44423553	0.42213777	0.588165	0.52568436	0.4779624	0.6455337	0.39041048	0.47749847	0.57288486	0.4642086	0.4336365	0.61470973	0.42451614	0.36926705	0.3417701	0.51609814	0.39938203	0.61774355	0.6844537	0.49293724	0.49502924	0.5713513	0.4998783	0.44883293	0.55680937	0.5230673	0.7373419	0.5599026	0.46801996	0.57789487	0.6730358	0.50726134	0.40662187	0.39637554	0.51056606	0.43210492	0.55521494	0.50713694	0.5996306	0.43708944
P313	0.4744091	0.6769993	0.4562585	0.33418456	0.4712826	0.6046364	0.5886775	0.639775	0.47740486	0.45620984	0.32719088	0.414909	0.46686694	0.29175398	0.49557725	0.41347918	0.64089555	0.3708044	0.30511063	0.49401307	0.4205502	0.45315662	0.38162324	0.59754634	0.3975384	0.48585197	0.6620488	0.6416514	0.45223486	0.43155542	0.47159517	0.5203807	0.29904053	0.5360306	0.46478924	0.51267296	0.31889862	0.4302662	0.5372945	0.628259	0.48454282	0.2844062	0.469068	0.72874105	0.44488257	0.54986227	0.5196832	0.57996553	0.439452
P314	0.602603	0.49325988	0.4886833	0.258445	0.48467156	0.5226989	0.45848957	0.54147524	0.5286075	0.35357198	0.3844293	0.4402557	0.39515725	0.41125128	0.3376996	0.3992255	0.6432638	0.32803246	0.54157335	0.4808592	0.20168418	0.5735009	0.3407641	0.7526776	0.37912852	0.39711702	0.47617173	0.55512303	0.66551775	0.45390734	0.46654248	0.6712203	0.2695585	0.44142395	0.45396245	0.47188553	0.53839564	0.37760177	0.60653144	0.48465306	0.7063943	0.49837166	0.51559836	0.6463275	0.43728092	0.5791682	0.39664462	0.5225629	0.6655134
P315	0.6288853	0.6477939	0.6132951	0.5636749	0.42481595	0.5023367	0.44440734	0.42252564	0.45511842	0.6474583	0.38744438	0.6797325	0.5287504	0.54144347	0.50380784	0.413223	0.39948958	0.5787501	0.54284465	0.591235	0.53643566	0.5306678	0.6022366	0.5078715	0.43555516	0.5562926	0.5482609	0.2783935	0.39487618	0.5510632	0.47737315	0.14734377	0.52521986	0.50173193	0.62250406	0.54402494	0.40130353	0.48739147	0.30744147	0.27943605	0.36741266	0.38651386	0.4933776	0.51730025	0.4784967	0.28525126	0.43837446	0.5117209	0.5227086
P316	0.41429275	0.37266982	0.3579865	0.54172873	0.47990867	0.65810144	0.6511434	0.29706523	0.35141104	0.44778588	0.60278815	0.23011374	0.43695745	0.41775736	0.36338633	0.53317225	0.63897204	0.32619882	0.28672257	0.36161208	0.454534	0.6177259	0.63400096	0.3839003	0.62617505	0.58573264	0.4873704	0.4051489	0.47370407	0.38128534	0.3774183	0.4775381	0.5256952	0.4057582	0.24040724	0.3765271	0.45489603	0.4913102	0.69022286	0.52636915	0.5048737	0.45232174	0.5641678	0.51603854	0.3641738	0.56334656	0.5262153	0.28784242	0.36618727
P317	0.49117213	0.66234463	0.36824787	0.42626354	0.40376318	0.512737	0.5600991	0.56841654	0.5042217	0.5187415	0.21250086	0.585037	0.36692345	0.52517754	0.73437285	0.40390614	0.5213571	0.48866585	0.4164625	0.43525973	0.6489369	0.5146648	0.46539357	0.5265941	0.27838707	0.55695176	0.58562094	0.43525857	0.3472091	0.5531753	0.3435435	0.22998773	0.3788998	0.5584046	0.51541513	0.5543913	0.3469416	0.21963747	0.5486998	0.44564915	0.34810895	0.35638955	0.24412474	0.47520095	0.34732306	0.42157793	0.32041377	0.40427104	0.57564664
P318	0.4339041	0.4924578	0.4945209	0.38720658	0.39372212	0.65678596	0.6174946	0.57772976	0.67463726	0.4022133	0.2986462	0.5310397	0.4075809	0.34041414	0.43588263	0.2319918	0.49367663	0.45054296	0.40324375	0.52587944	0.33148128	0.52160954	0.32209003	0.6125736	0.35318744	0.54866797	0.5952354	0.6000715	0.502466	0.52319235	0.501926	0.52519906	0.26033297	0.46980122	0.45929667	0.5507006	0.41622257	0.42358488	0.62362796	0.6104245	0.59992534	0.37620977	0.47978282	0.60097015	0.46113747	0.45146492	0.38031173	0.5316972	0.58721083
P319	0.4950765	0.59942067	0.25599754	0.52647567	0.32918683	0.43769675	0.60838753	0.33052066	0.42081836	0.4998909	0.4766526	0.46687752	0.31374297	0.49511635	0.5919702	0.4885248	0.60782665	0.5654326	0.3529933	0.27615234	0.69288266	0.53365123	0.7013817	0.48716038	0.47717875	0.6710104	0.5647525	0.32942262	0.23346002	0.44128177	0.26801595	0.39565238	0.6017145	0.477748	0.4234238	0.27949494	0.35923475	0.36623207	0.6131734	0.46153367	0.3794469	0.37100452	0.34759688	0.26165542	0.3049145	0.44921285	0.35048825	0.3574615	0.59725547
P320	0.47866172	0.40337482	0.41929966	0.5515856	0.56693643	0.5193407	0.4223992	0.4835762	0.37921137	0.46967888	0.38341072	0.4685833	0.4612803	0.66091394	0.642988	0.7050549	0.45330536	0.40475452	0.5724976	0.6813423	0.5209885	0.46769956	0.45994186	0.47398242	0.46121192	0.4161147	0.34892443	0.49756798	0.6595377	0.6129962	0.45111826	0.38700974	0.49921542	0.59553087	0.41474998	0.6220198	0.50532776	0.32181102	0.48696566	0.4888351	0.46804154	0.6778323	0.44670248	0.53909045	0.58733946	0.53592	0.54657817	0.31909668	0.3663753
P321	0.60236305	0.6000628	0.24417159	0.43084994	0.4069326	0.5105443	0.47694322	0.4212273	0.41452524	0.4101213	0.2444644	0.46431062	0.2356571	0.5111645	0.5753174	0.49093673	0.5942134	0.49955806	0.44599152	0.5439145	0.4494593	0.4990339	0.57851356	0.75241923	0.3771789	0.59652275	0.5372536	0.43599874	0.41564608	0.4575732	0.32834235	0.49287966	0.49400312	0.5539577	0.40107983	0.40742505	0.28168646	0.21848258	0.5772103	0.56568784	0.4760481	0.4388759	0.41346923	0.45823076	0.48018622	0.4256532	0.32654	0.3702265	0.6365844
P322	0.73001504	0.5829327	0.52952296	0.4428965	0.41046265	0.41860095	0.37870586	0.3587341	0.40527785	0.5484137	0.4348374	0.6241727	0.43200254	0.5878109	0.46835354	0.46135205	0.4679865	0.50784075	0.59788585	0.5255692	0.42786062	0.62552947	0.66446364	0.57637584	0.47364888	0.49805808	0.50173783	0.21955167	0.44875142	0.51758546	0.36146978	0.34058732	0.543082	0.54786545	0.6163398	0.44439083	0.43813923	0.46522087	0.39014453	0.28146246	0.39334303	0.41805828	0.5623878	0.44606695	0.38494962	0.40106127	0.39879608	0.46179152	0.600848
P323	0.5878965	0.6045127	0.24870725	0.39677128	0.34335607	0.5541478	0.47962564	0.43937197	0.41027945	0.53500223	0.36622074	0.38644192	0.22292015	0.4142315	0.4506248	0.50763065	0.59414494	0.4498562	0.5039387	0.42295408	0.45599845	0.40475106	0.6017157	0.74539715	0.46440378	0.50911057	0.44614336	0.54214346	0.37306648	0.34073237	0.38686478	0.59418935	0.5585392	0.44451997	0.3763868	0.31491843	0.41429916	0.33428052	0.62421817	0.529579	0.6035072	0.5509966	0.34318244	0.5019924	0.5365704	0.43136042	0.4274188	0.37115887	0.7306535
P324	0.4015507	0.37003663	0.61498934	0.77561086	0.4691086	0.47398978	0.5170232	0.39064446	0.49272233	0.6087163	0.6105836	0.54411876	0.5778989	0.49820316	0.4665315	0.59153813	0.31829953	0.5996961	0.5682485	0.635359	0.52637726	0.34401995	0.41649228	0.36995685	0.4149894	0.6497445	0.32972592	0.53083664	0.53176737	0.7230749	0.52523047	0.48459584	0.51331675	0.55544806	0.6182786	0.43401092	0.5283009	0.5993668	0.40145957	0.45811293	0.47329617	0.7157644	0.5370304	0.44920063	0.68369955	0.4891625	0.6728564	0.41384783	0.4075837
P325	0.4890511	0.48415485	0.4553359	0.4549859	0.45436516	0.39771512	0.5761941	0.41697258	0.39205706	0.3930211	0.5181461	0.43743247	0.4556788	0.37839472	0.3828444	0.4928768	0.67115164	0.36567724	0.4164544	0.35996595	0.3619348	0.5506759	0.37136889	0.63065165	0.34698465	0.63026625	0.41932645	0.41126442	0.5717564	0.62013817	0.2637348	0.55339175	0.31189716	0.48723248	0.5447418	0.26731214	0.438426	0.37496582	0.6436898	0.36245793	0.58775485	0.53905654	0.5089479	0.49711606	0.32055742	0.67595744	0.41370314	0.47223762	0.55572355
P326	0.4280342	0.65544826	0.23103599	0.5344282	0.36714447	0.60665536	0.5905669	0.44827902	0.4304753	0.53075844	0.29922265	0.389629	0.3397592	0.38350135	0.5609176	0.47260046	0.5711933	0.44113365	0.3489589	0.4513705	0.6049487	0.3944088	0.46725717	0.61274546	0.3050083	0.6536513	0.46073937	0.5705667	0.34415996	0.48403087	0.43031776	0.4667982	0.40771225	0.44268483	0.37955287	0.34879905	0.3560704	0.34089366	0.60821456	0.5618098	0.48258477	0.50750154	0.25523642	0.50636566	0.5862114	0.43024516	0.4306583	0.36313736	0.61538315
P327	0.28713286	0.5807203	0.6635285	0.42497593	0.55835456	0.3960233	0.60882413	0.7623268	0.5577672	0.5187685	0.5258981	0.6061837	0.6754707	0.3708939	0.5964078	0.4859169	0.5801206	0.48367116	0.37797606	0.3914735	0.6064966	0.40599394	0.30644056	0.29857314	0.4775344	0.41984802	0.6452919	0.64389235	0.50204784	0.6327404	0.4715738	0.47292435	0.36550725	0.61676526	0.65189695	0.628217	0.49801227	0.5750945	0.4892381	0.5136369	0.4090233	0.34426337	0.48289573	0.5485288	0.34254378	0.7503157	0.5923299	0.6790391	0.33429664
P328	0.6215787	0.36391512	0.56475765	0.49149588	0.54421043	0.47675937	0.2524969	0.46974778	0.44479698	0.44675806	0.47187227	0.5534166	0.4785727	0.6752532	0.42958814	0.6286914	0.38786402	0.43808877	0.7788259	0.7241069	0.3302417	0.48679915	0.43512383	0.66927284	0.5286298	0.33767223	0.30846626	0.47984532	0.71850026	0.55913305	0.520483	0.5727119	0.5442142	0.54448175	0.5297617	0.5684635	0.6082754	0.46973643	0.43407887	0.44086173	0.59834385	0.73251474	0.6124851	0.5442838	0.6553218	0.51740235	0.51894754	0.47402763	0.55281436
P329	0.44454974	0.5425245	0.50557894	0.3352331	0.46907976	0.48479262	0.63526696	0.5343296	0.47050703	0.43671885	0.50421023	0.4948035	0.44855997	0.41852462	0.52993375	0.43602073	0.70343685	0.35644144	0.34968048	0.26920524	0.5167321	0.6370513	0.502102	0.42275903	0.5204313	0.44909227	0.65660787	0.4082295	0.41798723	0.47334248	0.2644511	0.34259632	0.4524613	0.49744257	0.45071927	0.5048892	0.4424093	0.37459117	0.67077047	0.4066849	0.437409	0.27833486	0.47783616	0.49661344	0.092348985	0.66138834	0.368942	0.46084103	0.468894
P330	0.47228858	0.3073322	0.4442639	0.4326297	0.6892706	0.5065066	0.4286844	0.5019783	0.38294134	0.32484263	0.55311483	0.28543648	0.5519283	0.6414189	0.5596564	0.6866321	0.60073847	0.29618275	0.52158415	0.56556773	0.4131925	0.6108504	0.42833334	0.47891387	0.59565854	0.33371377	0.4204478	0.52256256	0.7626685	0.43939456	0.5308232	0.5512901	0.47829902	0.47068235	0.30517522	0.61466616	0.6148079	0.43015495	0.5791021	0.584158	0.5547568	0.60637456	0.58610314	0.5740569	0.5035281	0.650473	0.49605748	0.43678066	0.31161773
P331	0.48122644	0.40048724	0.67788464	0.4050986	0.6159759	0.2636907	0.4736814	0.6133648	0.5401389	0.37282997	0.69493943	0.56818354	0.65357333	0.5398006	0.49671122	0.55478036	0.6224645	0.47819626	0.5647167	0.36911112	0.4732627	0.55035996	0.33414295	0.46576756	0.5334885	0.39632198	0.4650669	0.4933253	0.6551209	0.60091245	0.48821768	0.5998823	0.41942072	0.50693285	0.6245622	0.48067805	0.65657485	0.58414775	0.484313	0.400114	0.5421938	0.5030917	0.5740072	0.3867842	0.323755	0.7600678	0.45268735	0.6772697	0.4717172
P332	0.53504527	0.43197507	0.33292422	0.39160442	0.53650886	0.50095737	0.5371001	0.3915333	0.4835775	0.19722056	0.4364456	0.3839452	0.43899238	0.53161734	0.49389273	0.4400865	0.6825563	0.34734118	0.3679465	0.48976618	0.34989387	0.72039366	0.36534217	0.68352187	0.3724443	0.55640155	0.5079247	0.4167134	0.6121067	0.50845665	0.38354245	0.5782621	0.31210145	0.35282177	0.32959682	0.41468763	0.47373366	0.3013803	0.6661552	0.524047	0.61094546	0.4644771	0.5299767	0.47959685	0.3642743	0.5436072	0.22138241	0.46880525	0.52289486
P333	0.52731776	0.56390244	0.42267263	0.5056838	0.35539937	0.3392264	0.5201912	0.38532284	0.46232414	0.5972127	0.5811598	0.5380933	0.46266004	0.46530458	0.3786741	0.46040115	0.55626136	0.5839529	0.54139256	0.27336022	0.53707576	0.44503704	0.54758435	0.57093173	0.42860955	0.6452914	0.41277468	0.3477488	0.35806277	0.5174407	0.38592553	0.46557042	0.5247821	0.3810804	0.58292747	0.2517537	0.50939256	0.4397998	0.53803957	0.28272343	0.51473004	0.5898211	0.3119827	0.28180268	0.41162515	0.48170495	0.32902014	0.45990175	0.7563437
P334	0.39751932	0.5726081	0.6161674	0.61590844	0.4224848	0.54148203	0.49755523	0.5082532	0.4313973	0.63557017	0.3669241	0.67159796	0.49619853	0.47019914	0.54459894	0.61811054	0.36506745	0.5750561	0.5076681	0.6865893	0.5764191	0.3255271	0.5591164	0.39964128	0.5047395	0.46848825	0.573982	0.5301638	0.47339138	0.68208104	0.41638133	0.34657952	0.62379515	0.7692106	0.64870924	0.64523923	0.35983545	0.48618823	0.35651153	0.51278216	0.35392466	0.49555722	0.62447536	0.6135339	0.57342315	0.49128932	0.700777	0.46970692	0.30105665
P335	0.54743856	0.587874	0.4081511	0.45743278	0.37802967	0.33227158	0.4928078	0.39311194	0.4340563	0.5900195	0.54514575	0.5369697	0.45478553	0.46169934	0.42556676	0.44890884	0.5764976	0.5402643	0.5321854	0.3029622	0.5115222	0.48229232	0.5520159	0.59009284	0.4135303	0.63602877	0.44008008	0.34423345	0.4009905	0.51529425	0.3652428	0.4378103	0.48285925	0.3887457	0.57166386	0.25999686	0.49294817	0.4026127	0.531012	0.2744443	0.52471024	0.5677481	0.33208984	0.31723252	0.35818726	0.47917938	0.31550914	0.46507353	0.74258125
P336	0.47737682	0.4396844	0.5231261	0.25904825	0.66025776	0.38456237	0.4697002	0.7380661	0.5358201	0.35831994	0.5516223	0.43770662	0.49798372	0.53686863	0.6710085	0.49830353	0.62392795	0.36150354	0.5416887	0.3698703	0.466327	0.5736936	0.33980548	0.45154846	0.51622516	0.29445955	0.4955898	0.5982539	0.66454136	0.47026628	0.47487816	0.58574826	0.37465298	0.5169893	0.50672346	0.6092887	0.64031583	0.4181308	0.6178541	0.564879	0.5494109	0.49066395	0.4542308	0.50659955	0.31138054	0.76237994	0.43692726	0.5667181	0.5045539
P337	0.4389467	0.55387074	0.46293718	0.5220459	0.44053537	0.33413056	0.48645368	0.49604696	0.43995735	0.6106104	0.63163024	0.5409918	0.49971828	0.4932616	0.5777337	0.6224055	0.51086336	0.5827661	0.53642607	0.37080708	0.6841739	0.37791932	0.59974563	0.39743185	0.57193524	0.5067967	0.46880952	0.5051532	0.39050108	0.5554082	0.43716997	0.52438974	0.6668486	0.56626606	0.61493784	0.38282835	0.5325934	0.5351605	0.47294274	0.46050918	0.4027049	0.57899994	0.4520112	0.32721776	0.44542986	0.6000107	0.5395145	0.4927086	0.5292091
P338	0.29944324	0.5980337	0.4731655	0.43192685	0.413431	0.5921821	0.77044135	0.5370146	0.48657197	0.4825136	0.3000242	0.5060796	0.45423523	0.25813928	0.510104	0.4169172	0.66930646	0.43774992	0.22021924	0.38520864	0.51103854	0.44633564	0.4237074	0.44322473	0.4023105	0.6082843	0.7172679	0.5392712	0.4525248	0.5915565	0.33730778	0.3339585	0.3209495	0.6232852	0.4666573	0.5453929	0.28663054	0.32520166	0.5999198	0.5529346	0.4402758	0.26435775	0.48079395	0.601319	0.2822431	0.58764315	0.51454026	0.49206004	0.3538265
P339	0.60531014	0.39064077	0.47775716	0.5888965	0.646465	0.38563648	0.33117446	0.46656308	0.49416527	0.5483231	0.6776826	0.41338584	0.51355064	0.67344457	0.5971542	0.5960394	0.3516168	0.5535693	0.68864703	0.5520962	0.5457123	0.52636063	0.54915804	0.43562055	0.54963976	0.4461089	0.29012257	0.46624815	0.54840064	0.44768715	0.6388523	0.55386287	0.61416954	0.36472553	0.46952257	0.46162426	0.66665465	0.551591	0.43517473	0.44089416	0.50343186	0.7338574	0.41044775	0.39485523	0.6556464	0.3983967	0.50540954	0.38161686	0.55565727
P340	0.51942676	0.484547	0.52577573	0.51461685	0.5611058	0.5024398	0.45680806	0.4678938	0.47423634	0.56001365	0.5713068	0.45173064	0.5611823	0.56297505	0.54099184	0.5194647	0.46397495	0.46174604	0.5212249	0.46599224	0.5415347	0.60012263	0.5666631	0.36306065	0.5365316	0.44402876	0.48757598	0.4129792	0.50077975	0.4427005	0.53751135	0.38643798	0.54381025	0.420147	0.45035115	0.5514731	0.5616839	0.5144549	0.46353504	0.40395185	0.43203205	0.5176921	0.46981266	0.5086088	0.46032944	0.43169013	0.5006907	0.4186263	0.45931777
P341	0.5208237	0.5941165	0.5751524	0.48503944	0.42470893	0.28511405	0.3781428	0.5426083	0.55921334	0.50910276	0.4489843	0.8202617	0.47651708	0.57912195	0.5604725	0.5048036	0.451711	0.7130156	0.64260095	0.5638183	0.55042976	0.41722098	0.53030246	0.56969357	0.5062783	0.49872175	0.5858978	0.41531205	0.45524606	0.691289	0.43257722	0.48756045	0.5903629	0.64400196	0.74425614	0.5674565	0.4475446	0.4642064	0.3692633	0.3913018	0.43671572	0.49274462	0.5370905	0.2909875	0.4541505	0.5214619	0.4064582	0.59062976	0.60334736
P342	0.4859145	0.64598554	0.3550388	0.43363893	0.37864348	0.3985443	0.5684646	0.4227527	0.26774308	0.5295382	0.36534363	0.47313744	0.372144	0.41053256	0.48920482	0.6540296	0.74314576	0.38865164	0.4135481	0.3541529	0.4910173	0.3920273	0.48501134	0.64527017	0.35746017	0.5986497	0.4888641	0.42412996	0.45844346	0.5874778	0.19526829	0.40318745	0.4295497	0.5870684	0.4857067	0.33072194	0.3274766	0.22616158	0.59065795	0.36869186	0.4594222	0.5208784	0.3395862	0.4727355	0.33899745	0.67172223	0.4383748	0.36807543	0.58863187
P343	0.7131817	0.6138473	0.32103625	0.38754895	0.40087798	0.40468177	0.36768627	0.39995968	0.5403946	0.5089722	0.4427703	0.4785778	0.332531	0.53939605	0.47115242	0.37708557	0.4915626	0.58875287	0.60373604	0.40469608	0.46599722	0.54153335	0.6293821	0.73005885	0.41811666	0.5377387	0.4667643	0.41489762	0.41421202	0.33979887	0.5353177	0.608617	0.51775473	0.36308795	0.514056	0.3104901	0.522565	0.44324815	0.4781486	0.44519356	0.5710184	0.52382517	0.35470873	0.35821924	0.56442285	0.2848049	0.32791004	0.48251843	0.8242431
P344	0.5722633	0.3359697	0.47946697	0.5278427	0.5740632	0.40258992	0.32198414	0.46261245	0.47808582	0.5709369	0.6506707	0.45575222	0.50739974	0.7108413	0.5120406	0.630947	0.39012355	0.50486237	0.7594906	0.47111362	0.53611976	0.4940746	0.55917656	0.45797497	0.57937974	0.36479425	0.23350503	0.4580189	0.6072034	0.4141257	0.5982174	0.52546805	0.6436603	0.3704661	0.45144713	0.48851967	0.7538354	0.5096743	0.474487	0.37720895	0.59398836	0.81082135	0.37149858	0.38389325	0.6201871	0.4487652	0.49116188	0.39083216	0.62660563
P345	0.44188833	0.64039487	0.564674	0.47363997	0.26980275	0.35114932	0.43715328	0.5808256	0.43609664	0.58358413	0.4158885	0.6964674	0.5138269	0.45853743	0.53364056	0.60639083	0.51309836	0.5899479	0.5564195	0.5291271	0.5490612	0.2763246	0.46686524	0.56991154	0.45172703	0.4722655	0.54694706	0.5539607	0.49849233	0.6495387	0.40422654	0.512504	0.52476597	0.7480466	0.73235494	0.4815183	0.39935076	0.46725175	0.36871684	0.45800695	0.45257756	0.52527934	0.5314201	0.5063545	0.51616365	0.6094945	0.59268546	0.6269384	0.50060564
P346	0.54099196	0.28743026	0.4609375	0.6462129	0.5754614	0.47452772	0.36781445	0.37759307	0.45004493	0.4600369	0.5916593	0.41938978	0.43808302	0.6329671	0.46571377	0.5985635	0.3487184	0.44016427	0.67104703	0.6200755	0.43164012	0.47726786	0.44140652	0.4958019	0.40375328	0.4972613	0.17213845	0.50313544	0.6723431	0.56979036	0.5561506	0.60491526	0.46722788	0.42207608	0.46644175	0.39896315	0.67132133	0.511834	0.49182242	0.42663082	0.60952073	0.82658845	0.47318524	0.45325613	0.7220221	0.47930562	0.5848856	0.30313826	0.53964096
P347	0.37779668	0.36053407	0.37840888	0.4223461	0.5523028	0.49385318	0.52055013	0.58096033	0.6157151	0.33501858	0.6062122	0.40379718	0.47060272	0.5845849	0.6185549	0.4552029	0.5184571	0.48556262	0.45398602	0.37340108	0.5998039	0.57090634	0.47797722	0.3799438	0.63227093	0.4023455	0.5356866	0.583797	0.45630878	0.4059903	0.49535224	0.63925624	0.54209495	0.4456513	0.39085588	0.5235771	0.61569667	0.5098639	0.69828916	0.6811069	0.5209403	0.47222006	0.4449857	0.34649995	0.3622492	0.6130967	0.40276146	0.4906762	0.49752185
P348	0.60970575	0.51328725	0.57214916	0.58190686	0.53441167	0.4747763	0.28636104	0.49359268	0.59833616	0.55946994	0.46487516	0.6616601	0.5740476	0.70126706	0.6166281	0.45516613	0.20321146	0.6943182	0.6862512	0.7393724	0.55719197	0.52678955	0.5794054	0.47166446	0.51764935	0.45018488	0.49490744	0.44249478	0.49632433	0.5305551	0.7048528	0.4663792	0.60413903	0.5132841	0.6193381	0.6568158	0.56399244	0.6226336	0.28935048	0.52526766	0.41088757	0.5587221	0.5668912	0.4409841	0.74044096	0.25554273	0.49051833	0.5716429	0.4973587
P349	0.4762159	0.60880876	0.3112489	0.46232685	0.3297176	0.4467428	0.6090564	0.42828465	0.42782575	0.5978505	0.47829688	0.48645324	0.29841772	0.396405	0.52833307	0.4555568	0.59290516	0.51576394	0.43800703	0.2586147	0.6200324	0.46110988	0.67492807	0.46503925	0.48431292	0.6209789	0.503393	0.38991997	0.2819179	0.49243957	0.25962698	0.37176347	0.59581333	0.49667132	0.5181319	0.33877304	0.38181278	0.3489125	0.6469232	0.3783185	0.42668355	0.44946623	0.30573532	0.34480777	0.26922503	0.51128143	0.37929022	0.32924193	0.66556567
P350	0.49893862	0.56212443	0.4218886	0.7251993	0.41047034	0.51546067	0.52345425	0.23197743	0.41453052	0.6215119	0.51245606	0.5206616	0.5629161	0.53920615	0.46294084	0.4561669	0.38294032	0.62745285	0.4159926	0.52562976	0.62794644	0.5381825	0.6654595	0.4170978	0.4491326	0.7618725	0.5110739	0.2543309	0.3323791	0.5278412	0.49272287	0.2928004	0.55666316	0.3886068	0.47512534	0.36655965	0.40251064	0.53307366	0.402152	0.3758055	0.37705553	0.50356525	0.4615425	0.36564896	0.5741844	0.25744233	0.43943822	0.40256393	0.48267797
P351	0.57620853	0.2887839	0.45156062	0.44137958	0.45446277	0.67931443	0.504954	0.35363054	0.5531298	0.42695582	0.51173043	0.32495952	0.38731253	0.46531802	0.24733475	0.37178448	0.45054144	0.36333603	0.559789	0.45902422	0.25235093	0.60344064	0.525073	0.57250136	0.540036	0.43302694	0.37620804	0.4929823	0.6385632	0.29437438	0.5660148	0.5969217	0.46848524	0.32002518	0.2985901	0.44999036	0.65084827	0.50882155	0.63644904	0.5091569	0.7284993	0.59939563	0.53878677	0.5920025	0.5637584	0.3758148	0.47921875	0.3989116	0.6112522
P352	0.52685493	0.5650313	0.59195185	0.3458409	0.5120809	0.3476094	0.5352869	0.5213521	0.49881554	0.4183953	0.58560556	0.53762865	0.60422355	0.4561273	0.40563104	0.41369298	0.6968017	0.3919829	0.4475985	0.27645236	0.42301545	0.6195882	0.3898844	0.5335445	0.400908	0.47851506	0.5941216	0.3961391	0.52521485	0.4852176	0.38107064	0.4706905	0.33763343	0.399013	0.5491253	0.41244772	0.5569664	0.4768472	0.5289739	0.30982143	0.53120077	0.36962366	0.4857903	0.46800956	0.23462914	0.638482	0.33939457	0.62416816	0.58011293
P353	0.36331436	0.5547354	0.46871746	0.55703676	0.41307667	0.5103713	0.685046	0.4509957	0.6234879	0.4828118	0.54819447	0.5260411	0.5834739	0.38749132	0.4741343	0.28145185	0.5605839	0.62125367	0.2962361	0.3499032	0.62131906	0.55197376	0.4807557	0.4035214	0.4953746	0.7278715	0.6626962	0.41840622	0.31457964	0.49728182	0.5135568	0.4166533	0.42416546	0.34701267	0.46185425	0.42428315	0.43403643	0.567408	0.5425178	0.50736123	0.46679434	0.30775392	0.42925698	0.3324529	0.37724298	0.41680902	0.33508784	0.58871406	0.53845197
P354	0.5377829	0.48256168	0.75713277	0.35733142	0.6300018	0.42572346	0.41455832	0.6378127	0.47074333	0.56911796	0.63632345	0.52395797	0.6203962	0.49913347	0.4576377	0.58992	0.51375234	0.41771308	0.5923099	0.46070632	0.43761793	0.4992992	0.5393944	0.34924802	0.68130416	0.21337023	0.5765346	0.5510134	0.63417363	0.41725233	0.5685078	0.5092008	0.5773495	0.57594806	0.5718155	0.6825608	0.620283	0.6560154	0.3722973	0.4445994	0.45928112	0.4223079	0.6573393	0.6184135	0.4252569	0.6587451	0.703453	0.59786403	0.35720763
P355	0.59956604	0.4826898	0.50306106	0.40257287	0.56602126	0.23482518	0.28657824	0.5795029	0.5240691	0.41397065	0.5316447	0.63057536	0.51387906	0.69368106	0.63541627	0.5564217	0.4876091	0.5266003	0.723523	0.5223024	0.49590576	0.5357676	0.36446425	0.6218792	0.39920223	0.3966215	0.36572218	0.46754026	0.63271254	0.6192125	0.4564391	0.5783038	0.45041505	0.50034463	0.6499308	0.47391644	0.63263535	0.39008263	0.47475213	0.36894405	0.5492459	0.685873	0.42361918	0.38453123	0.4665662	0.5790672	0.3304614	0.549695	0.6500161
P356	0.47050363	0.44938406	0.34044412	0.44328326	0.54831964	0.38989443	0.43948928	0.596163	0.3893243	0.38743934	0.40797758	0.44262454	0.36414185	0.56771326	0.65727776	0.6732362	0.5786376	0.39524904	0.56500953	0.5045121	0.49460438	0.4122674	0.39040515	0.59275144	0.367653	0.45932198	0.33152714	0.57865566	0.6246328	0.60654444	0.33776328	0.5837803	0.42829472	0.63438326	0.52266014	0.44591472	0.4597699	0.26422167	0.6239547	0.5246961	0.53539354	0.6874847	0.395402	0.47625858	0.48961943	0.7003058	0.48013344	0.39450678	0.51987535
P357	0.56617755	0.612205	0.6953733	0.4511755	0.5086721	0.38184562	0.32549736	0.6178793	0.39912412	0.71302056	0.52986616	0.63735145	0.58026624	0.5419341	0.55367506	0.6406087	0.42930323	0.54009223	0.679833	0.579085	0.5213546	0.41309154	0.5954331	0.4124441	0.60400015	0.32337695	0.5119643	0.4668344	0.48794162	0.5265228	0.48723805	0.40656286	0.6479093	0.6840267	0.6971454	0.62987596	0.4901147	0.60544294	0.30707332	0.3825218	0.34395725	0.5172264	0.5650426	0.5413097	0.52269506	0.56376547	0.64583254	0.5558008	0.47337815
P358	0.543415	0.31305048	0.40898937	0.41350693	0.5399986	0.5764653	0.49985656	0.3764952	0.56659055	0.42390645	0.5658534	0.3502333	0.44626838	0.55636775	0.40426332	0.3117763	0.4708291	0.39587843	0.5214801	0.35923758	0.3754592	0.74152356	0.54884285	0.4303718	0.5294118	0.4694095	0.42041534	0.37710682	0.5944193	0.33089587	0.5492274	0.46926254	0.42828834	0.22911549	0.3178073	0.49776274	0.7100434	0.45688263	0.66133195	0.42696932	0.6626296	0.56838495	0.43801683	0.45746022	0.391117	0.3709818	0.3405963	0.37445056	0.6160409
P359	0.49640915	0.39412484	0.51444614	0.44194093	0.58556414	0.54786795	0.42876387	0.46869442	0.4011396	0.37595826	0.5059185	0.4318756	0.53188276	0.5886024	0.49070784	0.6401409	0.5630928	0.39495367	0.5067976	0.57089996	0.44017717	0.571506	0.5795598	0.49176702	0.68928224	0.3061847	0.5557156	0.48841026	0.64448076	0.3958631	0.5173877	0.53513193	0.61875045	0.56636786	0.39445686	0.6373465	0.5260738	0.52695584	0.48153418	0.6036548	0.50703084	0.45920852	0.7364744	0.5400207	0.50156516	0.5820159	0.567454	0.5507839	0.32412437
P360	0.2805468	0.46087173	0.5317169	0.40617093	0.5049215	0.60114944	0.6104047	0.7522537	0.651941	0.3891027	0.2948333	0.5698354	0.4573624	0.3923838	0.58246285	0.39357108	0.4492772	0.4677413	0.40428972	0.57099855	0.48420176	0.3706423	0.28829473	0.4437759	0.45417455	0.40086046	0.6115904	0.7593489	0.5530019	0.58921504	0.49330437	0.55251896	0.34613258	0.70596534	0.5262875	0.7153371	0.4258638	0.41918194	0.61233675	0.7533772	0.5186893	0.37729186	0.51588285	0.6600168	0.48586914	0.6228559	0.58496433	0.58757377	0.34338897
P361	0.59147257	0.6529956	0.46200967	0.41774663	0.44830644	0.25408277	0.4193889	0.44789198	0.37969056	0.54586095	0.47930518	0.61191875	0.5211086	0.5296966	0.46132627	0.5245495	0.6305055	0.51057076	0.56065387	0.37745458	0.48679367	0.52285767	0.49828556	0.6293741	0.37205788	0.5791053	0.46801567	0.28874922	0.47194648	0.58939826	0.32160312	0.4122772	0.43118697	0.482145	0.637515	0.33837432	0.45811343	0.3591298	0.47256175	0.21079415	0.47478682	0.53662837	0.38313916	0.37482622	0.35547993	0.54797745	0.30796507	0.52332175	0.6828449
P362	0.46858647	0.6766824	0.44805574	0.34948537	0.46769124	0.60918033	0.5911242	0.63926417	0.47676763	0.44690162	0.31950542	0.42834988	0.46699616	0.28809062	0.48503414	0.40258685	0.6279629	0.3612159	0.2886258	0.49438894	0.4208266	0.4600952	0.37456414	0.6024811	0.39013138	0.48326242	0.6740944	0.65527105	0.44713944	0.42780957	0.467386	0.5243235	0.2937562	0.5348408	0.45867202	0.5080995	0.3055155	0.42536438	0.5367089	0.6195833	0.48894978	0.29185838	0.46838003	0.73789495	0.4398318	0.5425719	0.51915014	0.57202154	0.43521333
P363	0.6448556	0.67697203	0.29779866	0.29155225	0.435218	0.48187044	0.42390624	0.48694918	0.42968062	0.43945262	0.2638822	0.50137305	0.31789178	0.55732507	0.63476056	0.44916582	0.5851527	0.46887815	0.47558776	0.4578617	0.5271666	0.5833333	0.63444114	0.6841307	0.46233138	0.44616607	0.62379956	0.3879324	0.38500142	0.37574342	0.36297184	0.41052255	0.532061	0.5103138	0.45371893	0.4967645	0.35218725	0.30019638	0.53281367	0.5014121	0.4069147	0.31149608	0.40325484	0.45661965	0.3699553	0.41595155	0.27017823	0.46430123	0.62378424
P364	0.2888862	0.4385977	0.28151143	0.4694714	0.34121728	0.5604465	0.7571554	0.37562984	0.4130373	0.42942554	0.44643104	0.36897695	0.33246055	0.34418315	0.3854539	0.46030465	0.6893164	0.4053741	0.27060407	0.22825372	0.5294621	0.45731384	0.56834847	0.42500702	0.5097228	0.6229666	0.5375075	0.4625536	0.44476765	0.4504281	0.26469857	0.44902048	0.4518903	0.50492996	0.33368567	0.3460986	0.42907777	0.31976178	0.7714422	0.5295244	0.57357436	0.42702797	0.39516017	0.42049628	0.28490275	0.6169982	0.45038575	0.3519876	0.49975058
P365	0.35966003	0.5266402	0.21344428	0.5247798	0.268999	0.4932927	0.65388614	0.29890975	0.3450842	0.53525776	0.38839412	0.4447082	0.26708543	0.41040617	0.45824382	0.52551645	0.605471	0.49352437	0.3563904	0.31271908	0.5886401	0.40879098	0.64745945	0.49865457	0.44933036	0.68758625	0.48576614	0.38994333	0.36673555	0.54420596	0.19820066	0.4037746	0.5256496	0.5700271	0.41453314	0.28636158	0.34475157	0.258964	0.70257187	0.44432276	0.48558554	0.5283019	0.3416191	0.36882457	0.36611217	0.54194534	0.44584483	0.25539875	0.5696159
P366	0.46993446	0.43764442	0.35366106	0.31354302	0.428945	0.65901923	0.6353261	0.5585725	0.54678476	0.43993694	0.41821808	0.29025072	0.266393	0.27430266	0.3475917	0.35305458	0.6028165	0.30986622	0.40417293	0.3067846	0.30898938	0.45632473	0.4653873	0.586378	0.47143307	0.43044582	0.46947813	0.6892546	0.5208813	0.31004807	0.4418778	0.67328477	0.38399363	0.4587285	0.36169165	0.39551854	0.5068695	0.39790124	0.764252	0.61973685	0.7029863	0.46270987	0.4151361	0.6641461	0.41575915	0.56088114	0.5546714	0.4084253	0.6137366
P367	0.6310358	0.32640374	0.49080977	0.52952087	0.6274296	0.39608023	0.2897247	0.43717024	0.37110773	0.38115376	0.5358592	0.4429881	0.5159869	0.73257107	0.5445744	0.66742057	0.43082702	0.34485948	0.68968165	0.64505184	0.37971866	0.5613797	0.4017395	0.58409625	0.3725943	0.39934546	0.2261386	0.44324666	0.7583646	0.5794787	0.46775454	0.5475132	0.41877538	0.530618	0.5247959	0.45364106	0.63636047	0.42957014	0.46498957	0.40124953	0.56681526	0.7654719	0.54564947	0.52696127	0.604319	0.5815793	0.5059858	0.40795657	0.4947696
P368	0.40449223	0.3972771	0.3048039	0.3536577	0.37996253	0.7113433	0.67305595	0.51816505	0.5755661	0.38467827	0.3589837	0.3254823	0.20961788	0.3205908	0.384382	0.3064754	0.55383766	0.35562375	0.36664918	0.33654758	0.3774288	0.49054837	0.515291	0.5355111	0.489327	0.48267093	0.5384737	0.63937324	0.4394918	0.32588482	0.3787744	0.5972646	0.42547205	0.51468873	0.3317296	0.45317966	0.4490749	0.36228126	0.81867146	0.68127966	0.6514571	0.40411896	0.41707113	0.59569	0.35686883	0.5191205	0.48384055	0.3632399	0.581976
P369	0.58823633	0.35163555	0.47621834	0.39070478	0.52114564	0.6292545	0.45433185	0.41296035	0.4955676	0.48295623	0.51246	0.2979626	0.4167683	0.43390507	0.25586405	0.3714937	0.5054619	0.32744887	0.57459116	0.45158017	0.23932938	0.585052	0.4911223	0.57426363	0.49930525	0.4214434	0.3668283	0.50509924	0.6725133	0.29636312	0.6168355	0.60295403	0.36678785	0.27928376	0.31778166	0.4502612	0.67090017	0.5337377	0.5730494	0.46622658	0.7156969	0.59904236	0.4890146	0.6251023	0.58801883	0.4131409	0.5264652	0.3976734	0.63814485
P370	0.6106761	0.6140094	0.40578038	0.54604614	0.4060787	0.5752677	0.48579454	0.4590095	0.5356798	0.4182063	0.25643983	0.57282346	0.36479077	0.4751329	0.5929781	0.3840882	0.42427504	0.5367441	0.4438289	0.70566267	0.45832288	0.5355176	0.429945	0.7198226	0.24810413	0.65867347	0.52562606	0.47254965	0.39578646	0.6137878	0.40988716	0.47296807	0.38944098	0.5361048	0.56193906	0.44534984	0.27674344	0.36928508	0.48919922	0.5404942	0.43799973	0.4194475	0.50050944	0.56661886	0.5723647	0.3255406	0.3689475	0.46442333	0.5484149
P371	0.47741336	0.47739896	0.28633052	0.39002985	0.55112624	0.554426	0.63935137	0.49286133	0.43529123	0.23614484	0.36815605	0.33014318	0.36537927	0.47336015	0.57148063	0.4580032	0.7103888	0.28743833	0.25238723	0.40853152	0.46962476	0.65723675	0.41107583	0.5765968	0.38624853	0.5119894	0.55747384	0.49018797	0.51885104	0.42705527	0.30056387	0.49630675	0.334454	0.4481115	0.28669363	0.4332689	0.39431798	0.26466396	0.7205786	0.58571625	0.5211892	0.33582553	0.4554784	0.565487	0.29640532	0.6014623	0.3380867	0.41369468	0.41572854
P372	0.6378844	0.43753594	0.31752357	0.42564267	0.49617872	0.56432116	0.47074908	0.40879306	0.27704692	0.4871385	0.4000925	0.2793296	0.3105968	0.5276492	0.49967676	0.6264701	0.5837623	0.23746894	0.5324822	0.4867136	0.36080894	0.53238934	0.4837084	0.62610215	0.37299877	0.4691821	0.26256126	0.44797078	0.5892818	0.4459978	0.33247668	0.43447328	0.39688674	0.45659065	0.34343526	0.37678048	0.47892237	0.26700547	0.63171315	0.41504103	0.5191899	0.6475538	0.33604506	0.5954163	0.4784952	0.55714494	0.46219435	0.22474238	0.5627373
P373	0.5633354	0.5849601	0.5282167	0.39837608	0.545018	0.69801635	0.5032031	0.57954586	0.42093724	0.53798157	0.38495559	0.3473122	0.53740245	0.37996286	0.4251772	0.49206963	0.57634145	0.3071682	0.41735658	0.5719994	0.33157894	0.5291016	0.44485307	0.57497054	0.4886514	0.3918682	0.57901144	0.58518505	0.5593189	0.33945113	0.5627495	0.46058586	0.39961243	0.42420682	0.3594431	0.610342	0.41210225	0.4635558	0.48921126	0.5331627	0.50970966	0.4094361	0.5323991	0.82406026	0.5455283	0.4378192	0.56268173	0.5004394	0.3991269
P374	0.44316515	0.46607748	0.82496506	0.53587544	0.5205061	0.51237774	0.46164852	0.59080577	0.6639122	0.53300935	0.56689954	0.71471244	0.72164476	0.53606516	0.44548884	0.4345177	0.36631036	0.59226316	0.5780794	0.59694606	0.4970237	0.52332395	0.46310487	0.33433416	0.6051583	0.37930182	0.6446963	0.5121523	0.55963516	0.5650767	0.66018546	0.4224878	0.5679229	0.54300183	0.6471725	0.753252	0.58132637	0.7073877	0.30399558	0.45743477	0.45045602	0.3929639	0.70514894	0.5345978	0.51092	0.45622516	0.5789031	0.6997687	0.36937663
P375	0.54090303	0.445008	0.42116857	0.30407807	0.5389233	0.4290295	0.50154996	0.51678836	0.56469214	0.30368838	0.45810282	0.5147807	0.48108196	0.5689199	0.5063134	0.29939425	0.59958756	0.39149228	0.4570998	0.33908728	0.41056836	0.73243856	0.4126896	0.55682874	0.40815237	0.44170886	0.54605854	0.3625442	0.5949955	0.43701565	0.4091566	0.466469	0.29554573	0.38325453	0.4473289	0.4906125	0.5873909	0.3282419	0.6544664	0.4156388	0.59884465	0.4258006	0.4320065	0.48000228	0.25686863	0.50985914	0.23416649	0.53232074	0.5907004
P376	0.45040843	0.51941127	0.491603	0.44360167	0.5674274	0.6900178	0.56162554	0.57469785	0.5305836	0.6341996	0.5373662	0.30366346	0.56795514	0.40757635	0.46536836	0.39109474	0.5057793	0.3677539	0.4496422	0.36691952	0.49678597	0.5728581	0.4984452	0.37963063	0.5400135	0.45503733	0.5249313	0.543687	0.45745522	0.27601475	0.643272	0.381469	0.45331177	0.23441635	0.32301676	0.57586837	0.5841903	0.54920125	0.58641154	0.48844332	0.5089763	0.48356342	0.32097498	0.6213697	0.48695186	0.39634344	0.47269386	0.41995415	0.542356
P377	0.53104717	0.43733788	0.45960158	0.4122807	0.59039694	0.2574466	0.3614699	0.5516049	0.48191553	0.35485607	0.5023768	0.5481124	0.51496524	0.6560275	0.594027	0.5362456	0.5213456	0.47390464	0.6226286	0.47362942	0.47142348	0.51191276	0.34398675	0.6178391	0.35196862	0.43477637	0.39525804	0.48404825	0.708323	0.5741687	0.4506972	0.58833545	0.3651404	0.4967215	0.5805122	0.42908153	0.6329918	0.36831978	0.4991583	0.42752784	0.61122626	0.66347283	0.44142887	0.43252257	0.4884841	0.609688	0.3551397	0.57052195	0.5800356
P378	0.57548416	0.42627594	0.43334523	0.6096014	0.31002605	0.54842496	0.49962103	0.20740555	0.40003282	0.5892673	0.46662974	0.51428354	0.33262873	0.48881024	0.2607184	0.49617288	0.44409198	0.53980947	0.5544569	0.47807875	0.4181202	0.46126184	0.70639324	0.5834839	0.51333815	0.60287243	0.3954149	0.32664657	0.45401314	0.44661203	0.39488897	0.41992036	0.63696635	0.46398	0.4357725	0.33671308	0.47077513	0.4532221	0.50757915	0.3477083	0.5702925	0.5916583	0.5199648	0.42612934	0.54989505	0.31723773	0.50464267	0.343178	0.60490704
P379	0.50916684	0.47494993	0.44058925	0.39343628	0.45449808	0.5235592	0.535448	0.5038645	0.523174	0.38422462	0.44984347	0.46952277	0.4051533	0.46669102	0.48174286	0.40800393	0.5534936	0.44065306	0.44139478	0.41344923	0.44575623	0.5814373	0.5142514	0.5397236	0.50279075	0.46506038	0.55457044	0.4589809	0.4833837	0.42894486	0.4082873	0.5105777	0.47028443	0.4877335	0.46809563	0.47845337	0.46742034	0.43281052	0.59927034	0.5266446	0.5239386	0.39329496	0.51786524	0.47928482	0.36030033	0.5137597	0.40476614	0.48974705	0.5335392
P380	0.25308093	0.4037438	0.5036151	0.60937446	0.4335397	0.52563643	0.75882435	0.49534792	0.59616715	0.46350378	0.534029	0.47871014	0.5197435	0.29517105	0.41581294	0.3282948	0.51527554	0.54044175	0.28603166	0.38339508	0.5255436	0.41091725	0.36610273	0.36162627	0.38561574	0.7367968	0.4820127	0.5722066	0.48777783	0.6368102	0.4687808	0.55608016	0.29053	0.53117156	0.53784186	0.36682868	0.4567268	0.54478055	0.61686045	0.58232117	0.5673655	0.45121366	0.5027381	0.48012584	0.45345232	0.5754679	0.5598199	0.5245252	0.41266072
P381	0.3602693	0.6268427	0.5188257	0.45420012	0.44347656	0.545089	0.7379413	0.5844059	0.4175852	0.5138741	0.39771596	0.45511928	0.50156295	0.2391961	0.48589	0.4890473	0.6993732	0.349488	0.24906173	0.3715165	0.47258952	0.40520635	0.3216912	0.4867495	0.32734174	0.6107738	0.6042979	0.5891801	0.4453108	0.6128311	0.30714363	0.40012258	0.27721158	0.59139675	0.51916635	0.43620503	0.30393845	0.36432725	0.59639436	0.4971787	0.43804577	0.35580987	0.41415006	0.6666539	0.30049643	0.6899756	0.56229764	0.49893752	0.38948977
P382	0.6787368	0.7066135	0.64880246	0.55800843	0.46873587	0.44092494	0.36721802	0.43498483	0.39499235	0.6652752	0.4857466	0.6153548	0.6353723	0.52671635	0.45509803	0.52196026	0.43079728	0.5456674	0.5565403	0.6196146	0.48231322	0.5056637	0.5788888	0.5867239	0.41942737	0.5325707	0.5601587	0.33347905	0.39894015	0.49396014	0.5020336	0.34410265	0.5240876	0.49530223	0.644979	0.45562032	0.39360243	0.61242783	0.24188639	0.29424506	0.36663026	0.42450723	0.5394019	0.5745828	0.564581	0.32409588	0.5072022	0.59004426	0.5023399
P383	0.43963122	0.52333367	0.4471254	0.45512348	0.38555178	0.40701675	0.49095953	0.4965076	0.41103545	0.46890903	0.3676006	0.6296706	0.33964518	0.505698	0.5809352	0.63855445	0.51350534	0.5430176	0.5069709	0.5483217	0.5406643	0.35132605	0.5631941	0.541494	0.5019444	0.47132322	0.5222187	0.5098222	0.4874051	0.66936815	0.27838868	0.5064727	0.5819422	0.8212127	0.6309985	0.47356406	0.35560626	0.36762747	0.5011714	0.54255396	0.4178525	0.48830432	0.5825773	0.44276083	0.4289106	0.65673923	0.5697823	0.46673965	0.43393672
P384	0.32649454	0.49474162	0.50814825	0.6408023	0.4283939	0.44933504	0.5773295	0.4918089	0.38975	0.4921803	0.36714724	0.6352147	0.5091178	0.5484069	0.62970376	0.6610117	0.4907079	0.52417356	0.4145121	0.5748874	0.65846854	0.3378215	0.44305003	0.39128533	0.39731136	0.55918014	0.50297654	0.50270903	0.46549946	0.73697656	0.31196928	0.32777777	0.4805405	0.79444027	0.5874287	0.52959585	0.3519436	0.37743598	0.45198438	0.49930713	0.34794575	0.4791996	0.49628556	0.46868086	0.4673143	0.61887	0.6169698	0.4579031	0.2820025
P385	0.42206517	0.6194721	0.22226627	0.53987056	0.37881398	0.5834902	0.6118432	0.44941515	0.4479442	0.47508305	0.25269726	0.4452504	0.3551438	0.45344624	0.6404281	0.46525285	0.54928654	0.49217612	0.32859075	0.5250091	0.59775645	0.44360098	0.4719461	0.59138453	0.31955606	0.7051261	0.5654681	0.50620687	0.32462478	0.5334562	0.33940563	0.3709658	0.42188853	0.5257769	0.39288214	0.41422564	0.2678248	0.25168854	0.62948346	0.5916655	0.42094705	0.45743358	0.27996466	0.4995159	0.47416234	0.41271242	0.34839815	0.3596609	0.5212668
P386	0.47208357	0.7422953	0.40866134	0.55643666	0.32964993	0.5847491	0.61108524	0.4807992	0.39471117	0.5393182	0.2538045	0.57077384	0.3753671	0.35110867	0.59184146	0.50654763	0.56760734	0.52702385	0.31110004	0.5876899	0.58119845	0.3970821	0.5429474	0.6114929	0.37809888	0.6753019	0.6583704	0.455001	0.2415052	0.60988355	0.2888595	0.3323018	0.4980765	0.6930131	0.5686056	0.43889993	0.12288575	0.38971964	0.47952452	0.5358051	0.29648665	0.2673106	0.49507204	0.5409044	0.42861497	0.46826863	0.48271802	0.46505925	0.45415577
P387	0.4918378	0.29268292	0.40404388	0.58040535	0.52657706	0.5295667	0.44279483	0.4402583	0.40646708	0.51363134	0.5629961	0.3367927	0.3912641	0.5851663	0.49407706	0.71018106	0.42618448	0.36975887	0.6492931	0.5091355	0.4595303	0.4029298	0.484167	0.47819033	0.50973463	0.39994702	0.19943339	0.59739107	0.6116832	0.4964565	0.47747126	0.5901414	0.5847201	0.5068444	0.391315	0.45343047	0.6513064	0.42456	0.61465	0.5148378	0.59078205	0.8152195	0.41058108	0.48645175	0.60658574	0.59333545	0.6087725	0.27678475	0.5158337
P388	0.27527073	0.2531632	0.4908962	0.543908	0.4374069	0.42416576	0.64665663	0.404278	0.60070664	0.343993	0.6335948	0.5130751	0.48881108	0.4574914	0.39235926	0.50200933	0.54884535	0.544867	0.46578082	0.39967945	0.48379815	0.4407012	0.4097132	0.4293837	0.5729454	0.5658522	0.4418174	0.55920225	0.6253444	0.6379019	0.45265034	0.6461611	0.50717384	0.5138347	0.45827332	0.42067903	0.61284304	0.50056964	0.6295985	0.5600151	0.6643681	0.5831204	0.5850278	0.3197859	0.43560565	0.6583649	0.5090906	0.51527625	0.4480198
P389	0.6271499	0.34515345	0.50357807	0.5331358	0.5142602	0.50206786	0.3445158	0.4666277	0.62342066	0.5387491	0.5680342	0.5235176	0.37647733	0.6432929	0.52825356	0.44968262	0.21512671	0.6005464	0.73401284	0.60613966	0.48621553	0.535199	0.6381016	0.44077614	0.61488056	0.39950007	0.3383	0.48871243	0.5363186	0.46131733	0.61312217	0.5413357	0.69126225	0.4828487	0.54223317	0.5708703	0.6528828	0.53442997	0.4592237	0.50769913	0.5563697	0.66721326	0.52631384	0.4094516	0.6085197	0.341591	0.5153553	0.3877258	0.6039693
P390	0.359492	0.4481325	0.5250358	0.5872173	0.54952055	0.36286822	0.5608392	0.5038358	0.5402656	0.27932128	0.56867343	0.600795	0.61898035	0.5182245	0.5637205	0.5061353	0.54938996	0.5524129	0.35526314	0.5584357	0.5480794	0.5547424	0.3400945	0.45411083	0.44576767	0.6004977	0.5682041	0.49328187	0.5608382	0.73202443	0.43223074	0.6042277	0.39048705	0.58881986	0.58801514	0.46344054	0.44157135	0.5069761	0.50688446	0.557339	0.4739425	0.45131087	0.69420743	0.41476637	0.4306719	0.66050404	0.46098563	0.633129	0.30018738
P391	0.46970662	0.31780872	0.4080226	0.55152303	0.38616064	0.49451667	0.45906004	0.49419922	0.65466356	0.38549805	0.46162814	0.5686944	0.2875143	0.53587973	0.4793257	0.43221036	0.34138468	0.5928347	0.63961095	0.6093599	0.42729217	0.39770767	0.43243292	0.612777	0.46355468	0.5114143	0.32443514	0.62139684	0.5332371	0.6144294	0.4556469	0.7126922	0.5394329	0.58285904	0.5597912	0.4213315	0.54146427	0.42896625	0.61623704	0.6131478	0.64667284	0.6774277	0.5128574	0.40273649	0.5874754	0.49665037	0.45789608	0.41771516	0.6379923
P392	0.47537783	0.484948	0.42547268	0.5627849	0.47909522	0.5850166	0.45093706	0.48451462	0.43110448	0.5596396	0.43991035	0.41379774	0.44925788	0.5147367	0.5302262	0.5760492	0.40300527	0.49623397	0.52813137	0.5983052	0.54002887	0.3740036	0.5539297	0.49057603	0.51966107	0.47462413	0.42662027	0.56213385	0.47499537	0.4302961	0.55135566	0.48249885	0.5778034	0.5170179	0.44119155	0.5126301	0.47941154	0.52420956	0.468007	0.59097224	0.47884825	0.5721248	0.4528946	0.55041265	0.6848969	0.43362325	0.60183984	0.42211902	0.46072474
P393	0.46594518	0.5102315	0.5119935	0.3974466	0.43539655	0.6780155	0.5952672	0.59268665	0.6697541	0.3288205	0.26496375	0.53759676	0.40060797	0.35443148	0.46521315	0.21827792	0.4661101	0.39593092	0.37598583	0.57278574	0.32850713	0.56930155	0.28684303	0.59055996	0.28770727	0.52842	0.59128124	0.6014055	0.5086088	0.57038677	0.4416074	0.5344381	0.20430262	0.55269057	0.52209413	0.5703454	0.38432822	0.40754452	0.59838724	0.59579706	0.55047345	0.3289673	0.5476248	0.6832693	0.42828414	0.48142514	0.4282027	0.5301727	0.52061707
P394	0.5057184	0.501876	0.5192907	0.37688872	0.45085734	0.4072438	0.57492304	0.44284853	0.5236166	0.37425297	0.54249406	0.56329423	0.54193234	0.5021604	0.42976314	0.4238831	0.66965324	0.43699625	0.44897777	0.29817608	0.45798227	0.67715347	0.47356513	0.535644	0.4803736	0.49858198	0.599835	0.32641554	0.52233595	0.5109302	0.34860954	0.4183374	0.45626596	0.3952065	0.5063032	0.45816913	0.5374584	0.4124473	0.587666	0.30693778	0.5304854	0.3951799	0.5167372	0.40643743	0.19824001	0.5594858	0.26217988	0.560913	0.5463706
P395	0.3889215	0.46037585	0.5321345	0.69935906	0.37103894	0.61852574	0.57982826	0.4358939	0.5018167	0.65528584	0.42725232	0.5666398	0.42098093	0.43902186	0.5007839	0.5681382	0.29906774	0.6078797	0.50359565	0.62201107	0.594142	0.28534564	0.6132429	0.34712964	0.5468385	0.533143	0.4606276	0.6059936	0.43103388	0.6183047	0.49094415	0.430711	0.66611296	0.7363742	0.5644992	0.55885154	0.39177164	0.5400472	0.41454718	0.58167684	0.39402354	0.5320423	0.571493	0.55502313	0.6514256	0.4399229	0.79068536	0.39238164	0.34006023
P396	0.5619362	0.43167803	0.3283569	0.68861973	0.4206065	0.6698496	0.5142221	0.26105958	0.45445314	0.46995863	0.42329133	0.37189102	0.40163523	0.54567254	0.5125099	0.44563112	0.36394098	0.45694855	0.43706894	0.62033755	0.48999745	0.60127085	0.52387136	0.5205386	0.33359605	0.69011813	0.3652532	0.39666978	0.4225398	0.51122624	0.44511375	0.4371776	0.45518622	0.40141684	0.36698025	0.37236604	0.42746422	0.42741016	0.5645982	0.5041147	0.46354786	0.58502954	0.45022124	0.5170557	0.62485605	0.27271736	0.44621116	0.277842	0.49661314
P397	0.46191576	0.7341219	0.47864974	0.44705197	0.38241738	0.36683506	0.5516678	0.5560989	0.39761588	0.583846	0.35466322	0.65590477	0.5205133	0.47160664	0.63479745	0.5448591	0.6222577	0.5341127	0.4214438	0.34178773	0.66795623	0.390881	0.47717696	0.48504764	0.3375611	0.5435458	0.63671786	0.4387412	0.3506962	0.5825489	0.34080443	0.2647033	0.41844356	0.63418585	0.6565806	0.46640638	0.3592069	0.3741399	0.4201229	0.35296863	0.32730627	0.3624785	0.29749256	0.4305774	0.3609662	0.5550984	0.4561576	0.5617683	0.53522295
P398	0.6862348	0.6839856	0.46595916	0.46147415	0.41507307	0.4959732	0.3937774	0.3484474	0.31570703	0.6031177	0.4132504	0.56680024	0.47275743	0.5934159	0.49128237	0.592821	0.55613464	0.48182318	0.5152193	0.49706852	0.55806756	0.59080964	0.8007232	0.57569814	0.57433826	0.4428108	0.614545	0.24969827	0.34937328	0.3757925	0.37765092	0.26316857	0.7222857	0.52470976	0.49704883	0.5078131	0.36816692	0.44538614	0.37428933	0.32314855	0.3336128	0.34382677	0.5661658	0.47826913	0.4037521	0.3627465	0.43049335	0.46626404	0.5149448
P399	0.4841905	0.522221	0.478473	0.5108247	0.48231372	0.5155542	0.5766287	0.57185954	0.53944814	0.4352547	0.3676402	0.5155067	0.4723805	0.4109341	0.52007896	0.38692895	0.5300184	0.39025992	0.41991335	0.5278815	0.41552562	0.47547412	0.26006117	0.60148054	0.1953368	0.59694177	0.4290467	0.5548646	0.53048515	0.6274015	0.41814274	0.49412325	0.21812734	0.47982836	0.5467931	0.4277628	0.41814688	0.3886351	0.5509051	0.4636908	0.52477676	0.47700292	0.40173775	0.5614819	0.49416745	0.53056425	0.38340065	0.47468928	0.5451031
P400	0.52007014	0.8496089	0.47028524	0.4601903	0.35503975	0.45200044	0.5539075	0.54156876	0.47126642	0.63704175	0.30476224	0.6893996	0.46495584	0.42345455	0.6303917	0.4530691	0.55294985	0.67263484	0.3829078	0.4899904	0.66781193	0.40974054	0.6359123	0.5530942	0.46532273	0.61291724	0.7744973	0.39987594	0.19333476	0.53714347	0.3700298	0.27567962	0.586739	0.6345099	0.6220432	0.54241633	0.1985695	0.4040305	0.38701993	0.4659244	0.25825325	0.22394972	0.41027087	0.46930405	0.38693753	0.38450906	0.40703392	0.56563836	0.51676077
P401	0.46588856	0.72152054	0.36759496	0.40113547	0.24464874	0.5911309	0.5779752	0.5189788	0.60876507	0.6792488	0.24524273	0.6158658	0.26357883	0.35616985	0.58484644	0.2909819	0.40484342	0.626353	0.46120238	0.42317113	0.62156814	0.39560595	0.6404585	0.47896326	0.44948998	0.5683878	0.6432871	0.5319998	0.24595572	0.47941554	0.43866798	0.35787556	0.5441999	0.5500544	0.5508301	0.5488389	0.36356455	0.39366794	0.54662955	0.5237702	0.40981302	0.3569836	0.29257268	0.46280324	0.45843598	0.31559375	0.4526477	0.41625902	0.6858798
P402	0.7356816	0.5480536	0.5367235	0.49696586	0.51345176	0.4327593	0.38769427	0.3590988	0.39781928	0.520623	0.55114913	0.51392853	0.51262	0.60069793	0.45894107	0.48103955	0.50187373	0.535527	0.54716104	0.53151196	0.41576776	0.68301195	0.70862204	0.584412	0.56196946	0.54981774	0.53537786	0.21886389	0.45433155	0.42447025	0.4583884	0.39238468	0.605671	0.44586653	0.54064023	0.43566212	0.4322309	0.5543358	0.387674	0.33421582	0.40977275	0.40350768	0.64699227	0.44482225	0.42141548	0.37536806	0.39268062	0.51562864	0.54934
P403	0.5734087	0.60118055	0.5462334	0.35465965	0.58278525	0.6896678	0.4845891	0.58781916	0.49957722	0.53859216	0.3728495	0.43871382	0.53038394	0.5023288	0.5587826	0.37048203	0.48767748	0.39097154	0.4208974	0.53745055	0.48007008	0.65727264	0.57316905	0.46556953	0.54903084	0.38037148	0.69082904	0.44594967	0.45232725	0.2824468	0.60359085	0.3103476	0.46894276	0.41116935	0.37304005	0.71654105	0.4333194	0.5273975	0.45925158	0.5425257	0.3883363	0.23734705	0.52823025	0.688273	0.44907585	0.33802742	0.46572247	0.5224711	0.41450512
P404	0.49144733	0.35880238	0.44844794	0.43266204	0.6714081	0.4918951	0.40464175	0.5008999	0.47944307	0.47071382	0.71968585	0.28628358	0.5901426	0.6221859	0.5163285	0.58881885	0.51374936	0.40524366	0.5702334	0.3790472	0.5213595	0.60059303	0.58314705	0.37190098	0.69805276	0.30411974	0.436582	0.5301263	0.6533418	0.26385173	0.6763478	0.611708	0.6198114	0.29811352	0.323328	0.5515794	0.7694291	0.5954335	0.5498105	0.5467335	0.60006315	0.64163435	0.49605444	0.48381424	0.5442805	0.5116157	0.53302026	0.4912372	0.46007827
P405	0.51351154	0.6448847	0.3394734	0.40209496	0.36394683	0.3773103	0.54141074	0.40547872	0.34951383	0.49970862	0.3726681	0.587394	0.38881126	0.5486225	0.5922589	0.5519137	0.67645633	0.46696097	0.41905686	0.28047943	0.6378229	0.54678375	0.6428097	0.5390628	0.44572434	0.5360827	0.5737847	0.264774	0.3721241	0.5157565	0.18507013	0.26302487	0.5564087	0.56005883	0.51129234	0.40989605	0.3757667	0.24670954	0.5613891	0.28344733	0.38566226	0.37891755	0.37180752	0.36897862	0.20455717	0.5295608	0.32349002	0.42727897	0.56048685
P406	0.45961517	0.55723125	0.5225479	0.61707085	0.42154723	0.60937554	0.5409956	0.46813837	0.36142108	0.60921943	0.32375115	0.55787444	0.44832936	0.450885	0.54454285	0.5996865	0.46008897	0.50744075	0.45004964	0.6222045	0.53023785	0.38623333	0.5608548	0.4430603	0.43010563	0.5670463	0.50360614	0.43615267	0.4096338	0.62671095	0.35244423	0.30087346	0.5269025	0.7353458	0.56868386	0.5718423	0.2717949	0.42303059	0.43976372	0.47853678	0.3250214	0.44329405	0.54106313	0.60313535	0.5167809	0.49496245	0.6394715	0.39070714	0.36253253
P407	0.64350045	0.49203393	0.23712291	0.5222492	0.4570422	0.43132615	0.4821083	0.3371173	0.52465045	0.40956277	0.48477545	0.4382623	0.32235095	0.5864491	0.58805525	0.37230763	0.46576938	0.56583405	0.49020866	0.4288298	0.5428431	0.64984137	0.58135056	0.61446196	0.39700568	0.67688155	0.40080464	0.3317164	0.3679532	0.4713364	0.41876772	0.5098994	0.5036303	0.3430347	0.43605885	0.28629637	0.47878593	0.3481805	0.62031704	0.46398982	0.50991786	0.55048853	0.3387022	0.27229124	0.43434617	0.32595822	0.21878403	0.35936046	0.70065093
P408	0.49956125	0.63371617	0.3411069	0.41617975	0.40840256	0.5279374	0.5378363	0.5100636	0.384865	0.50709724	0.20639321	0.4682235	0.3877011	0.45880452	0.60680246	0.531454	0.6009115	0.35983786	0.41783533	0.4731276	0.5092786	0.43238276	0.37202838	0.6437267	0.20968598	0.5407927	0.47634968	0.52720094	0.49872723	0.56226087	0.3251025	0.37112838	0.27152184	0.5916758	0.46884906	0.4116542	0.35380605	0.21642686	0.5443614	0.4492365	0.45164096	0.49316853	0.2832857	0.63955826	0.46821332	0.5054836	0.47001618	0.3991372	0.5414746
P409	0.46345353	0.73843783	0.386106	0.53921914	0.2935035	0.5557639	0.62807614	0.45292118	0.43091416	0.66002744	0.35018027	0.49121448	0.3511859	0.24605459	0.47291243	0.4660031	0.5304611	0.5663838	0.33054218	0.47674292	0.5658588	0.2708605	0.55029213	0.56721705	0.40686122	0.6944376	0.6005622	0.5893714	0.23166153	0.51785123	0.39093202	0.49091345	0.476162	0.61264575	0.5363991	0.31334093	0.2314659	0.48156798	0.4856323	0.5874461	0.39470452	0.37823743	0.38701078	0.5464024	0.54803234	0.4583052	0.610016	0.46056467	0.55726534
P410	0.55156434	0.41755977	0.28540492	0.4822017	0.38101655	0.49621388	0.4981518	0.39283684	0.46329343	0.38923076	0.42966947	0.4093942	0.27723485	0.5005862	0.41311434	0.44489107	0.5212095	0.37984312	0.5311082	0.4394432	0.3952145	0.49810427	0.40323916	0.673295	0.2861491	0.5943155	0.22241807	0.48702353	0.5193863	0.5534568	0.3403528	0.60832	0.31967577	0.40969652	0.4438998	0.2388728	0.53235126	0.33013976	0.692358	0.41994902	0.6536706	0.6648125	0.3158965	0.43966508	0.51377696	0.51742387	0.3780572	0.3089649	0.7277778
P411	0.57809365	0.61299336	0.4844944	0.28058484	0.49540588	0.32737285	0.2932222	0.6803758	0.5201781	0.54903775	0.41274807	0.62429243	0.43933085	0.5884195	0.6230098	0.57996297	0.4890617	0.52507025	0.71173996	0.49441248	0.5034445	0.41341048	0.49617314	0.60687184	0.521026	0.2683813	0.4968979	0.57758176	0.53916407	0.49472624	0.4592238	0.5828178	0.58031034	0.6316275	0.6575179	0.60019815	0.53839564	0.38878933	0.4684959	0.47276735	0.4856363	0.58425236	0.41633356	0.48477888	0.48873195	0.5778093	0.46233264	0.56131715	0.6467999
P412	0.48855773	0.44069952	0.2047126	0.5257181	0.4549141	0.6569098	0.53465825	0.2778111	0.38620618	0.4461581	0.43562636	0.25887588	0.35101223	0.52582824	0.46674597	0.529255	0.5167368	0.34614202	0.40019703	0.47903064	0.482091	0.5930412	0.6126809	0.50262487	0.47432438	0.55713886	0.41178733	0.41288325	0.47459632	0.38306773	0.39952967	0.4400137	0.53819543	0.3480437	0.2321161	0.42015338	0.473069	0.3194834	0.67207193	0.51346326	0.5231914	0.56387585	0.4268523	0.5170586	0.5093252	0.402805	0.36559623	0.22862989	0.4912912
P413	0.52926046	0.45973277	0.25476483	0.48726693	0.28860664	0.5840515	0.499018	0.3677344	0.55461353	0.43798703	0.30861202	0.49691182	0.1976761	0.45855817	0.40630785	0.3514098	0.43971017	0.5172647	0.5614486	0.49118003	0.40845278	0.4547813	0.52647424	0.7281984	0.38278076	0.61575586	0.38927725	0.47728297	0.43045714	0.50013304	0.37249088	0.553567	0.48675025	0.45004982	0.46763954	0.34030446	0.44194075	0.30186817	0.6773931	0.50327617	0.64651626	0.6016155	0.3664547	0.4117419	0.5226039	0.36741868	0.32490337	0.34422612	0.7821667
P414	0.5466746	0.64303863	0.4954223	0.66402173	0.4440352	0.4375265	0.4869616	0.34853095	0.42121893	0.6980292	0.58814174	0.5154748	0.5979987	0.4684779	0.45627713	0.46505386	0.463311	0.61339366	0.472443	0.44011614	0.59482324	0.48069683	0.5983043	0.48830223	0.44533592	0.7140942	0.48663244	0.3215868	0.33078077	0.50005543	0.54569066	0.3475563	0.5397034	0.30789453	0.54552066	0.3464901	0.46064857	0.59158754	0.37791	0.30962655	0.4165665	0.534476	0.38618243	0.3741561	0.5687781	0.31181544	0.41544354	0.4877588	0.59786975
P415	0.5423693	0.52974105	0.3360075	0.5998355	0.46528786	0.66195065	0.5142571	0.39219752	0.3668668	0.5968329	0.46384817	0.29215953	0.4333811	0.4737579	0.5136903	0.5560229	0.4804452	0.36664048	0.44572538	0.5008747	0.52343524	0.49794742	0.553115	0.5313619	0.39615357	0.57574934	0.36539358	0.48231608	0.41509572	0.39697015	0.4675447	0.42573047	0.5057724	0.39084506	0.35575992	0.371435	0.4425341	0.46248257	0.5604037	0.48763573	0.46043205	0.5975004	0.3686103	0.6068402	0.6157972	0.37432903	0.5170362	0.31290886	0.5204845
P416	0.2652583	0.63797593	0.49438918	0.5496702	0.32197025	0.4628991	0.5698289	0.5869178	0.51453465	0.71195126	0.40890107	0.6328763	0.4383222	0.30379012	0.47917813	0.53287953	0.41947246	0.67123014	0.4933494	0.5044973	0.622106	0.09124613	0.49491546	0.43809402	0.49142605	0.57550395	0.5555862	0.7074768	0.36711887	0.63963187	0.47810802	0.53480023	0.5558608	0.73752	0.66995835	0.47364175	0.37721455	0.5263623	0.44909975	0.5967552	0.462848	0.54724663	0.4115146	0.49894407	0.627658	0.5580047	0.7102503	0.5379045	0.50061446
P417	0.39176065	0.43601912	0.52168316	0.482474	0.5076827	0.6947211	0.61978674	0.5881441	0.52775306	0.51144993	0.43512234	0.39505488	0.46691915	0.3614313	0.46704146	0.4506262	0.45579252	0.3567697	0.40353426	0.5355247	0.41763088	0.46350572	0.40082687	0.39670584	0.48001334	0.4562993	0.49788314	0.66561776	0.53920037	0.49229863	0.5089372	0.48130897	0.40083683	0.51829517	0.41007346	0.60760427	0.46842456	0.47209194	0.60350144	0.61438334	0.53145254	0.4875926	0.48694983	0.7094889	0.49768975	0.5364431	0.61822915	0.412564	0.36150795
P418	0.4893537	0.6435294	0.553124	0.50858855	0.40148965	0.3949846	0.41913977	0.5687998	0.5125531	0.48223585	0.32070398	0.71599424	0.48612973	0.45138964	0.50699717	0.48840833	0.44868872	0.6015451	0.5584734	0.6438398	0.4737626	0.32928473	0.339755	0.6364262	0.3003834	0.5331109	0.52674484	0.5817036	0.52356106	0.711093	0.47554618	0.5358012	0.35988775	0.68938166	0.72561395	0.49703816	0.39483503	0.45421124	0.36457115	0.47176176	0.50210345	0.52690554	0.4838977	0.5384065	0.62233114	0.5075958	0.5539743	0.59262115	0.5456167
P419	0.42433962	0.29599833	0.47927943	0.4121168	0.5807157	0.6063162	0.49935487	0.5042275	0.45016384	0.36123925	0.47305357	0.38725275	0.48534134	0.59726053	0.46110472	0.604012	0.55086905	0.22593203	0.5005727	0.524608	0.38092372	0.63063	0.42134103	0.45130584	0.54130566	0.3012058	0.3804872	0.5311871	0.7182808	0.47921076	0.44016898	0.48983043	0.44226053	0.4733	0.28730664	0.6533326	0.60262847	0.36268902	0.6587876	0.50814724	0.5809514	0.5797957	0.5623029	0.63014823	0.4255966	0.6445513	0.4881499	0.36143422	0.34554687
P420	0.48384583	0.47500366	0.50061613	0.5373702	0.4481279	0.2101996	0.4338672	0.4593251	0.49493098	0.54217845	0.63796353	0.6537869	0.5376348	0.57785517	0.5086522	0.59246975	0.52187175	0.6563921	0.6511564	0.3640688	0.636597	0.37786287	0.51004565	0.5237301	0.5192547	0.5297563	0.36434707	0.43009332	0.5168739	0.6281226	0.471792	0.5563342	0.5886169	0.49369845	0.65894467	0.35473725	0.63924605	0.5171922	0.44652122	0.33038825	0.56021047	0.6696192	0.41441736	0.20907494	0.4834949	0.5828722	0.43422565	0.56649673	0.64616555
P421	0.3481769	0.5807792	0.64559793	0.47309694	0.512459	0.50034666	0.6115612	0.72752404	0.6312267	0.59941757	0.617353	0.53008586	0.5793654	0.32050633	0.54613507	0.4408406	0.5253444	0.6686047	0.4189312	0.40621918	0.6507816	0.31049097	0.49505493	0.3424	0.6718619	0.48907277	0.6561471	0.68452996	0.34674865	0.43673688	0.6612229	0.5848931	0.56598544	0.54556835	0.5700707	0.5630569	0.48201647	0.754489	0.4389493	0.7014394	0.42512414	0.3176847	0.496409	0.4561349	0.52572966	0.5825995	0.65381205	0.69823205	0.4471355
P422	0.45670724	0.41323307	0.4446037	0.47588894	0.51149064	0.73466504	0.636812	0.5131049	0.57814455	0.53621805	0.47984546	0.3359636	0.45522758	0.43063524	0.51175225	0.29851538	0.4296227	0.35911775	0.36880717	0.37039286	0.504665	0.663821	0.53856534	0.2777994	0.5078318	0.44688094	0.51815957	0.5052934	0.46441078	0.33073878	0.5361698	0.3525985	0.42898652	0.35595658	0.32273227	0.5922107	0.5618992	0.4771327	0.6389564	0.5161638	0.49187842	0.41779473	0.38741872	0.6422074	0.3877121	0.34718144	0.51618505	0.34811822	0.42624685
P423	0.5528382	0.6560877	0.45673996	0.6290752	0.46439973	0.3674358	0.56084025	0.3971805	0.36213195	0.46361035	0.41064915	0.53539526	0.5381438	0.447341	0.55508804	0.5524865	0.6239077	0.54167956	0.36010697	0.54647636	0.5208794	0.43630326	0.37059966	0.66000915	0.22294858	0.7866757	0.4976063	0.38731694	0.41124398	0.69150853	0.36508134	0.43286157	0.30362263	0.56857616	0.58420587	0.27031907	0.26858127	0.4033866	0.40405965	0.41344532	0.38012725	0.43384826	0.43887028	0.47163266	0.50670564	0.5056422	0.43995303	0.5160631	0.48339036
P424	0.6358533	0.50413847	0.49779046	0.25853765	0.49296927	0.52166784	0.39760077	0.5524486	0.59225476	0.41770753	0.41866225	0.5485255	0.41968986	0.54544806	0.45197913	0.3108254	0.48407444	0.443796	0.6011047	0.48227468	0.33566025	0.6817078	0.49538812	0.6346985	0.50221103	0.40455517	0.55186856	0.40602922	0.5228563	0.40653977	0.48734662	0.49268815	0.43949828	0.3985579	0.5090574	0.57179266	0.5334786	0.41925362	0.57671946	0.42467457	0.558605	0.44430426	0.4974573	0.5197247	0.37517598	0.41769195	0.29415303	0.5161218	0.6786315
P425	0.45195055	0.6149553	0.41168675	0.36081097	0.44719556	0.66919035	0.6156095	0.6194398	0.53120714	0.40185055	0.27563	0.43309188	0.4094616	0.3260308	0.5384963	0.3600167	0.58620626	0.39053038	0.28972626	0.54618454	0.43416402	0.50698674	0.39515087	0.5861973	0.4099326	0.5126343	0.67527485	0.62580264	0.43587714	0.45584804	0.44531307	0.50011927	0.33324328	0.5458721	0.42044383	0.56685174	0.2926672	0.37173036	0.6014598	0.6822269	0.46924874	0.2707703	0.49423796	0.7159488	0.4248805	0.4918834	0.45376152	0.5164157	0.42094567
P426	0.67398345	0.46398848	0.51703405	0.37592757	0.5534154	0.5648433	0.37782145	0.45104882	0.5735502	0.49248973	0.59904444	0.36805046	0.50157917	0.49626073	0.31425905	0.32738096	0.47769797	0.42367014	0.5895149	0.4231578	0.32379317	0.6576402	0.53900236	0.5849681	0.6027086	0.37702703	0.4855225	0.4746245	0.5305003	0.1981898	0.68062794	0.6022359	0.4894887	0.18338412	0.35137245	0.47687697	0.68587846	0.6206793	0.5242105	0.46539167	0.6599236	0.49855015	0.48155317	0.52525	0.53410596	0.34187916	0.4024323	0.5184788	0.708526
P427	0.43379343	0.5409004	0.5956085	0.47634596	0.41478425	0.7289572	0.66894054	0.5160179	0.5763508	0.6777184	0.47263905	0.45031464	0.4702439	0.29908732	0.4225878	0.2978916	0.43293265	0.49132183	0.36356235	0.3875983	0.51086956	0.5190476	0.6538045	0.25953507	0.6189649	0.49373296	0.6536771	0.5075033	0.35092533	0.36790115	0.5580091	0.3110202	0.5361437	0.48263127	0.45058343	0.62021476	0.4363801	0.60970956	0.4910711	0.5240177	0.3894308	0.2534122	0.5160872	0.6177882	0.39919776	0.37618643	0.64223	0.44746363	0.422426
P428	0.2569908	0.35876387	0.45644996	0.4704642	0.4654749	0.45410156	0.65739757	0.5373528	0.4996054	0.4214401	0.63107616	0.40460563	0.47582653	0.34212005	0.41220793	0.5739498	0.6239361	0.41763237	0.39184222	0.30327597	0.49107754	0.37387934	0.39835644	0.37334847	0.57804084	0.45455673	0.4555939	0.701871	0.5812392	0.56771374	0.40339416	0.70748025	0.46407208	0.5772265	0.46830234	0.40531388	0.57780224	0.50322145	0.69508445	0.5992285	0.62033546	0.576432	0.51507556	0.47575906	0.3745642	0.81683344	0.6456354	0.48252252	0.40882397
P429	0.47002745	0.51456124	0.71951604	0.34854132	0.5434072	0.26895043	0.42391536	0.66805714	0.6046336	0.45367864	0.60574996	0.68428713	0.67221314	0.49672672	0.42063126	0.4658574	0.55856764	0.58385104	0.6015683	0.4027264	0.4506137	0.44092503	0.40563646	0.5057426	0.57463986	0.347091	0.6003743	0.5374729	0.5976574	0.5118534	0.56987095	0.6123869	0.47467098	0.5837304	0.7180595	0.550386	0.6305677	0.6293942	0.37759906	0.433739	0.57429546	0.4393034	0.6226225	0.45075685	0.41039166	0.65029204	0.510035	0.8096189	0.5313222
P430	0.33301097	0.5214458	0.36410943	0.5123989	0.39270538	0.47362715	0.5310433	0.58407235	0.62293404	0.57157373	0.4018105	0.5940862	0.40835974	0.5247863	0.7192659	0.39959127	0.3467381	0.63281465	0.50695205	0.43792057	0.72600615	0.37846193	0.514224	0.36001208	0.4634999	0.5343991	0.5262005	0.577817	0.378242	0.57306546	0.45854354	0.4191999	0.56242186	0.57924545	0.5833393	0.5606247	0.5114097	0.3818205	0.5838368	0.5825298	0.44616368	0.5493786	0.3092689	0.38246	0.48596516	0.4390354	0.45147642	0.4582456	0.5532537
P431	0.5125328	0.4064352	0.6053431	0.4931724	0.53712195	0.5201696	0.5393074	0.40659872	0.3550111	0.43388033	0.59486	0.40174937	0.626341	0.44815376	0.27875936	0.5478974	0.6442652	0.24195653	0.4372763	0.4351697	0.29030544	0.6076834	0.37921122	0.5013791	0.4369338	0.49192396	0.40581486	0.39041528	0.6605089	0.5141808	0.39619303	0.46725264	0.32172376	0.40986952	0.45239097	0.40696737	0.5652682	0.54446393	0.5565608	0.2942399	0.58964014	0.52158356	0.6136056	0.6418236	0.39039323	0.6480164	0.50701886	0.49461234	0.41694716
P432	0.5577097	0.585377	0.5629559	0.57681656	0.36364108	0.45701945	0.5340195	0.40294823	0.5158479	0.67965406	0.5418548	0.57941836	0.52558017	0.4437878	0.4124053	0.40879872	0.41839063	0.5613798	0.52940357	0.41182488	0.5387948	0.44997174	0.5370083	0.4806591	0.39941815	0.60990566	0.43344247	0.41419777	0.365829	0.5462599	0.4731294	0.3829412	0.48656306	0.44463676	0.61503065	0.3358676	0.51390404	0.5840445	0.42928812	0.29952896	0.44947436	0.51725084	0.3819791	0.4582724	0.501672	0.38746884	0.5020467	0.4834501	0.63759047
P433	0.41928676	0.6058689	0.3136582	0.45649615	0.29407632	0.5762865	0.60642767	0.4822919	0.5637671	0.6067071	0.30617708	0.5287669	0.3577583	0.44137847	0.63261485	0.33743927	0.44361407	0.5379121	0.4063288	0.36126268	0.6708426	0.46739167	0.54362977	0.4399167	0.3862007	0.60927165	0.5555594	0.48448303	0.27799994	0.48896766	0.3901186	0.31967962	0.48091972	0.48392686	0.47829723	0.48115304	0.40604725	0.34170166	0.6191933	0.4894574	0.39439312	0.42637503	0.23419228	0.42180896	0.41412175	0.3813771	0.36819988	0.3768448	0.63850814
P434	0.6737776	0.7547807	0.3768245	0.31998062	0.45844004	0.48148814	0.3998597	0.61371005	0.42153797	0.53108346	0.30686268	0.4845386	0.3715454	0.49369478	0.6409091	0.4682417	0.54585296	0.43055555	0.50954753	0.5058614	0.5202258	0.48591703	0.5339755	0.70506823	0.39288023	0.45886302	0.55032647	0.4867598	0.36385122	0.41006923	0.40939596	0.43771797	0.46178025	0.53016746	0.5637618	0.45166403	0.35327554	0.40626383	0.497937	0.48777503	0.40176514	0.35667348	0.33274913	0.5910574	0.4696281	0.45369527	0.38053098	0.5242357	0.6405223
P435	0.557604	0.4162019	0.46921164	0.48793063	0.44821048	0.43414533	0.41466308	0.5436142	0.58438855	0.3300196	0.35415733	0.6200565	0.32950693	0.5780829	0.5699749	0.47976202	0.40840602	0.5036303	0.6329083	0.6671512	0.39952865	0.47651643	0.3718371	0.6969522	0.37990803	0.47339752	0.40087113	0.5586249	0.5980949	0.6730467	0.38042095	0.6293048	0.46733558	0.6681751	0.6265417	0.50898707	0.4712307	0.3520857	0.54466885	0.5635478	0.5786955	0.58306104	0.56828594	0.4569586	0.51635414	0.5741828	0.41028994	0.4913496	0.61131585
P436	0.5072359	0.65216994	0.59310293	0.36145768	0.49543527	0.49527058	0.5053318	0.6123816	0.5150831	0.5354721	0.521777	0.5326618	0.5933429	0.42709166	0.5082516	0.492028	0.5763478	0.4969603	0.44580093	0.45020795	0.50699717	0.5301025	0.5426484	0.45081395	0.65442175	0.3809869	0.718105	0.5086485	0.42298153	0.41289505	0.5197007	0.45563132	0.57282746	0.5229321	0.51986825	0.6164252	0.42884094	0.58263206	0.43233025	0.5242086	0.3796707	0.283786	0.57899916	0.55848116	0.3721024	0.55171454	0.49506256	0.6533598	0.41444287
P437	0.47939688	0.43913278	0.42397618	0.7017197	0.45706353	0.6687872	0.51396245	0.48778096	0.53810894	0.5317801	0.38654503	0.46823925	0.3824643	0.53282225	0.594131	0.54936427	0.30504042	0.5978726	0.50572157	0.71008784	0.5874035	0.36421788	0.5725766	0.4569127	0.522854	0.5236895	0.432776	0.64299953	0.40434512	0.5020739	0.5905969	0.5133912	0.6464383	0.6167624	0.45560098	0.594452	0.41510895	0.5117271	0.4688439	0.72780544	0.456767	0.5618532	0.48839584	0.5114134	0.7449348	0.35222045	0.6435951	0.39656785	0.4192482
P438	0.22549403	0.42392823	0.57973045	0.5362794	0.50085026	0.50681174	0.7157742	0.63636523	0.5283562	0.37796694	0.4399248	0.56252825	0.54673034	0.39640552	0.59410584	0.54971313	0.6023162	0.4703622	0.30407864	0.47716078	0.5733346	0.38399234	0.28555998	0.3430539	0.44761598	0.5274815	0.59953636	0.6573252	0.509001	0.7144306	0.37584978	0.46910653	0.36239347	0.7406456	0.5437709	0.594132	0.3905354	0.4311942	0.57737607	0.63861865	0.43377233	0.3718541	0.5545694	0.5108064	0.33074602	0.76135	0.6007521	0.561627	0.24775316
P439	0.52900684	0.22781096	0.6210832	0.46525428	0.584891	0.5947085	0.40220356	0.5300502	0.61743605	0.4293911	0.6655945	0.36802748	0.48225224	0.49451387	0.30042934	0.49073458	0.37418735	0.39465076	0.7032904	0.5947604	0.22771978	0.49449235	0.38241595	0.5044609	0.6027297	0.32744953	0.30247107	0.68103755	0.7429404	0.43236414	0.6766364	0.7877643	0.4902702	0.4144903	0.44628185	0.5581446	0.7615043	0.653216	0.55958635	0.59602326	0.74703246	0.7378633	0.62733847	0.61084956	0.66600657	0.5549961	0.63592404	0.47229695	0.542671
P440	0.5773853	0.594341	0.394701	0.5129353	0.4649475	0.46892545	0.5387794	0.47286713	0.4681242	0.42915297	0.27437833	0.5328079	0.41914442	0.46372026	0.567111	0.43160143	0.511084	0.42718768	0.42204803	0.5762696	0.44607386	0.4797499	0.28952503	0.670406	0.12965181	0.6559486	0.4137046	0.49620864	0.52320266	0.6590615	0.3831185	0.43290862	0.19161436	0.5321073	0.535794	0.36666542	0.37843704	0.27776974	0.502338	0.44362563	0.5038184	0.5234077	0.33030793	0.5810398	0.52061874	0.46735278	0.4046188	0.44217214	0.57087576
P441	0.5181608	0.7184038	0.50412095	0.44894195	0.32630563	0.529744	0.5319312	0.4804805	0.46894717	0.8046353	0.38096634	0.54964083	0.41630593	0.3396542	0.4731739	0.42814308	0.45722786	0.5960232	0.495574	0.38092902	0.5954809	0.3395313	0.67150015	0.4677515	0.49477988	0.5349226	0.56185764	0.4823056	0.30347198	0.42834714	0.5079194	0.33186	0.572663	0.5314475	0.5833129	0.4577447	0.4059449	0.51823837	0.39725778	0.40115893	0.39899483	0.41007152	0.3485458	0.5337085	0.5276098	0.33604357	0.610112	0.4712131	0.61288893
P442	0.44610673	0.46478197	0.23616977	0.48482051	0.5202672	0.3607899	0.4114674	0.4592286	0.36390767	0.31656694	0.36825716	0.4744543	0.40229702	0.6870862	0.7183937	0.683293	0.5544932	0.48337245	0.5071206	0.5705819	0.5951624	0.4850909	0.48820838	0.58462083	0.4314728	0.49993768	0.44492796	0.45218283	0.57734627	0.60345405	0.33347753	0.5248154	0.5067167	0.6445048	0.4787895	0.4659214	0.42970943	0.26046792	0.58559513	0.57110304	0.4570823	0.60118574	0.45180744	0.39584205	0.50638396	0.60006136	0.38754955	0.4203386	0.43213242
P443	0.5995606	0.8170994	0.4588552	0.4453585	0.37382585	0.5098723	0.53642577	0.54793555	0.48409274	0.5887595	0.27405462	0.6360585	0.38858005	0.41950274	0.6898236	0.41599292	0.5325566	0.59982044	0.3754793	0.5468067	0.63957506	0.49186453	0.6000035	0.5703822	0.42994457	0.59591347	0.7051487	0.43438727	0.22048971	0.55349547	0.3766581	0.29998413	0.5282904	0.62929696	0.60062015	0.5317223	0.18389827	0.38930008	0.41393918	0.5082679	0.24973945	0.20396009	0.44271374	0.49809033	0.39043477	0.39488778	0.42573577	0.5191794	0.5272346
P444	0.3691774	0.51276255	0.5449725	0.6259118	0.38589448	0.550508	0.5184223	0.49449015	0.53109545	0.7361253	0.4347499	0.62491244	0.47700593	0.49010247	0.51872087	0.51695734	0.24357578	0.6925622	0.53985894	0.5602758	0.65656966	0.28783587	0.6614009	0.3045227	0.6060376	0.5016552	0.5340398	0.56167364	0.37345946	0.54750824	0.5680562	0.36917323	0.68614227	0.6696164	0.58379537	0.60877836	0.45524132	0.54734683	0.38325873	0.55454344	0.39720666	0.5370218	0.4731728	0.4703015	0.6313334	0.3712323	0.71704245	0.4460494	0.40536273
P445	0.26727363	0.4953118	0.62089217	0.50043833	0.55465627	0.45609114	0.7021614	0.7079032	0.51515734	0.43543452	0.50413597	0.5353289	0.6075589	0.34803644	0.5637393	0.56866413	0.655119	0.4453701	0.31973875	0.4330357	0.5444328	0.34155038	0.250067	0.36850533	0.4149941	0.49858508	0.587819	0.6854118	0.53421044	0.6474415	0.42787513	0.51416016	0.31666535	0.68913746	0.5541322	0.56134653	0.4301971	0.4915261	0.5117018	0.60418737	0.4607353	0.39399183	0.5032834	0.5569145	0.38601214	0.79317874	0.6359542	0.613888	0.29051337
P446	0.43299827	0.28515807	0.51557136	0.43800208	0.5799781	0.6564714	0.4890515	0.580836	0.55907977	0.4156606	0.5070246	0.37516898	0.41283253	0.51778126	0.4741515	0.49989274	0.38611776	0.36628318	0.55466163	0.56926566	0.3504337	0.5142127	0.48488656	0.38541332	0.610873	0.29249606	0.4503334	0.6516822	0.65719247	0.41367123	0.5664043	0.6129006	0.527068	0.5448647	0.38841033	0.6829291	0.6081033	0.52678734	0.61444706	0.6678725	0.5741112	0.55475205	0.63119334	0.62296396	0.5460576	0.5967017	0.64383835	0.4023339	0.394904
P447	0.4859061	0.5803584	0.4246337	0.53506595	0.48855537	0.29320693	0.4711798	0.5046433	0.41613448	0.44704798	0.52683187	0.6173816	0.5066662	0.60768795	0.7085078	0.6710358	0.5903614	0.5733419	0.48654336	0.45150688	0.6944114	0.49420995	0.58001	0.5022733	0.5592794	0.49676725	0.5643007	0.38741323	0.39179534	0.6158779	0.30003962	0.44487807	0.6952178	0.6246137	0.5980819	0.46428174	0.407552	0.40736964	0.49209377	0.45168918	0.35162863	0.45259354	0.5120233	0.29420003	0.3175007	0.61490136	0.38091898	0.5342142	0.4412984
P448	0.38376763	0.50209934	0.5590922	0.50469685	0.43913567	0.63483024	0.6949357	0.45987192	0.49114177	0.6511557	0.5414579	0.4288165	0.5701029	0.3749822	0.40903708	0.40871704	0.5430588	0.43324804	0.34616485	0.28072762	0.5729877	0.50680727	0.594618	0.25360107	0.57201505	0.5030544	0.59864634	0.45928445	0.40756196	0.36116955	0.5300277	0.27074745	0.49333927	0.38692942	0.36205283	0.54418904	0.5450284	0.5719361	0.52497005	0.4240033	0.45623878	0.35146025	0.3962308	0.5504673	0.38116673	0.43726125	0.5866351	0.44590917	0.4215697
P449	0.64844406	0.5845459	0.29828438	0.41042888	0.3608977	0.5369113	0.45364016	0.43751958	0.57560456	0.49172783	0.4037237	0.47967103	0.24863523	0.50243783	0.57888263	0.34740636	0.43642175	0.548855	0.5341681	0.4501501	0.5085914	0.568719	0.63774645	0.6494441	0.48941103	0.5373438	0.51569664	0.44092247	0.27244765	0.3832161	0.42051008	0.52131075	0.5986208	0.43716475	0.47786328	0.3869241	0.4215331	0.39907348	0.5954906	0.5399704	0.47909254	0.434569	0.3821976	0.37423015	0.4185936	0.32824087	0.29925147	0.39643067	0.760055
P450	0.67712516	0.38948274	0.54189616	0.49548307	0.63907826	0.30728903	0.20948929	0.4731219	0.4227446	0.46522814	0.60410523	0.53936934	0.6022878	0.80019563	0.57800174	0.62363523	0.40397725	0.445121	0.76665115	0.54729706	0.47657418	0.6230669	0.4742268	0.5557689	0.4546563	0.33593947	0.2999352	0.34552202	0.72207093	0.49400738	0.5289578	0.46762002	0.5238422	0.42407376	0.57659024	0.48061723	0.7110955	0.46821746	0.37921423	0.27782166	0.5332722	0.7509503	0.49562532	0.43898234	0.55338234	0.4811417	0.41402328	0.5005406	0.5659108
P451	0.42434278	0.65620077	0.5215861	0.45146278	0.35805827	0.46605447	0.5060653	0.59506214	0.5008857	0.56067806	0.27823433	0.72614175	0.45637903	0.49625275	0.6437224	0.51402277	0.45606977	0.63446337	0.493892	0.5324199	0.65556467	0.34888968	0.5248241	0.48818952	0.4576188	0.48411074	0.65434766	0.50309366	0.36791182	0.6241416	0.38154203	0.34202743	0.5445295	0.76047784	0.6770151	0.6083278	0.32449532	0.4272211	0.40153784	0.5056471	0.3147635	0.34667188	0.45761442	0.45619455	0.46454298	0.49692664	0.5325817	0.571504	0.47239035
P452	0.439809	0.4608009	0.4418159	0.59987694	0.50114876	0.56694853	0.51557213	0.5003662	0.5619392	0.6790335	0.4432424	0.5089368	0.4585802	0.58066034	0.6843364	0.49355292	0.2921033	0.57637596	0.55382323	0.5488646	0.7010304	0.4440526	0.59183383	0.31900164	0.5249446	0.5020972	0.42638382	0.53107196	0.46265706	0.5224858	0.58182985	0.30788395	0.63225114	0.47631738	0.45321617	0.63436866	0.55308396	0.43419626	0.47189176	0.52298284	0.4134795	0.59772885	0.3440028	0.44979686	0.590877	0.32872188	0.5338009	0.35041547	0.46289474
P453	0.69694823	0.583032	0.66109186	0.5547278	0.6428039	0.37823728	0.24074143	0.6008959	0.54925555	0.5299562	0.5035798	0.6227321	0.63312584	0.6660385	0.6436769	0.47930163	0.27681845	0.60121065	0.678038	0.754053	0.48071188	0.5151808	0.43820226	0.55502564	0.43162668	0.42442697	0.47980142	0.49370575	0.53833854	0.53242636	0.7029171	0.5051882	0.46596175	0.5433203	0.6868192	0.6003514	0.536719	0.6299614	0.212526	0.48759615	0.41650328	0.5246784	0.55667764	0.5366799	0.70735115	0.34743693	0.54446864	0.64925575	0.48897508
P454	0.26886597	0.3844405	0.37782168	0.5431232	0.5066415	0.4951706	0.6540159	0.45565072	0.47741958	0.35063097	0.6186607	0.3806019	0.45073044	0.41207412	0.52940154	0.5831828	0.63846236	0.49038056	0.31314632	0.39977935	0.6134832	0.48302743	0.5018846	0.37986165	0.62444943	0.56971407	0.55231625	0.5705688	0.48979664	0.5573836	0.37572214	0.63810146	0.57103837	0.55396944	0.39968613	0.42220318	0.4741541	0.47819814	0.69245964	0.67269504	0.5427622	0.48546377	0.5968427	0.38894045	0.3432581	0.714253	0.52688193	0.45575222	0.33971217
P455	0.46610016	0.32099578	0.36147365	0.55380464	0.5153507	0.5234492	0.42413667	0.4197417	0.3663898	0.5213822	0.51569337	0.36403188	0.37935764	0.6171171	0.48416463	0.7044848	0.44637954	0.3780043	0.6225344	0.5082058	0.51654917	0.41502777	0.5324866	0.47951016	0.50459504	0.3904418	0.22527371	0.55124557	0.6593326	0.47927898	0.48543853	0.53997415	0.5617165	0.47392395	0.35270706	0.45327586	0.64545953	0.40482518	0.56061125	0.4807812	0.59217745	0.7801025	0.3968003	0.46726713	0.6514946	0.56223375	0.60497206	0.2650831	0.50685567
P456	0.46793717	0.6237173	0.3484712	0.4050677	0.3454958	0.38432953	0.5525827	0.45069933	0.3891467	0.6757509	0.5302542	0.45736176	0.38609326	0.39943793	0.47787425	0.53372127	0.62244934	0.5242769	0.5015007	0.21542698	0.59382784	0.3991816	0.6191231	0.5032093	0.5158655	0.5845621	0.46550572	0.3981973	0.33046344	0.4649123	0.33142573	0.42005605	0.58590806	0.45169586	0.52072555	0.31600428	0.44949883	0.38835773	0.61036754	0.33937407	0.44842413	0.53787434	0.25988218	0.34763402	0.34180018	0.54938513	0.3909824	0.3843701	0.6995978
P457	0.6664747	0.7152949	0.50600034	0.33830312	0.4298759	0.58217824	0.37574527	0.5786919	0.44626817	0.66426945	0.27360103	0.5408916	0.44156602	0.49844635	0.58191586	0.45134506	0.45068583	0.41388738	0.5827655	0.52126646	0.4593646	0.5011531	0.54903626	0.59453833	0.39115968	0.37568992	0.55278975	0.47739685	0.428882	0.39619717	0.49349162	0.30827567	0.46152022	0.5230993	0.56739724	0.6031567	0.42316642	0.40016624	0.3911981	0.38111544	0.40046966	0.4368175	0.35131866	0.67460227	0.5057985	0.3494245	0.48351374	0.4664528	0.62461054
P458	0.35376218	0.40572712	0.44896	0.30030128	0.48053217	0.5189466	0.50467324	0.6561321	0.70220923	0.47537553	0.5009778	0.51253164	0.37347078	0.46314478	0.53875273	0.34284943	0.4050374	0.56197613	0.5542514	0.3605595	0.5405445	0.46586266	0.5362002	0.38599834	0.68446356	0.3308688	0.5800908	0.65890247	0.5072864	0.3845055	0.5821825	0.6243231	0.5728307	0.52385366	0.47053412	0.6342278	0.6335083	0.48828512	0.65368766	0.68551695	0.59417397	0.4725134	0.4659233	0.44696242	0.42060974	0.530723	0.50738716	0.5201517	0.5581408
P459	0.48911238	0.4819075	0.40503305	0.6057044	0.37572613	0.60759026	0.6459726	0.32680982	0.37365574	0.6420869	0.46351552	0.42002282	0.37847307	0.46328115	0.49668077	0.52550554	0.46428952	0.46465153	0.42186576	0.3991693	0.57941586	0.4983979	0.67746925	0.3760455	0.5022708	0.6303903	0.4413498	0.3640141	0.36180487	0.49301967	0.34823328	0.25856006	0.58532214	0.50449836	0.40775096	0.4226842	0.4116515	0.41459522	0.5708029	0.4076694	0.40003154	0.4865497	0.40430787	0.44982803	0.41282842	0.42384246	0.5355585	0.26232728	0.47717503
P460	0.51488733	0.50369257	0.33915514	0.56545997	0.35113564	0.39368188	0.5516051	0.28523606	0.3724855	0.47965127	0.52351576	0.4315361	0.3690802	0.41947007	0.38721475	0.5155423	0.59081364	0.47388405	0.43687424	0.3966058	0.457982	0.4480643	0.48989934	0.6337073	0.34995803	0.7304825	0.37139946	0.39884323	0.4392646	0.57780796	0.3061268	0.5647292	0.41249138	0.46295106	0.49896243	0.13471217	0.4332037	0.4183402	0.58352524	0.39524445	0.54460937	0.59478754	0.4053442	0.3682252	0.4628491	0.54225004	0.4394504	0.37755474	0.65314835
P461	0.32829565	0.43422598	0.67347044	0.55877966	0.54296273	0.38223884	0.6411704	0.6368588	0.7193472	0.51555085	0.68914443	0.56768537	0.65734965	0.37456825	0.51024145	0.3689374	0.44499457	0.65946996	0.44600007	0.37618977	0.5838094	0.39292875	0.32192785	0.28314647	0.50875944	0.594461	0.5264539	0.63394225	0.50239295	0.62411904	0.64788604	0.5832453	0.38306096	0.49830848	0.63910234	0.5079895	0.60978216	0.6710238	0.45864257	0.5538171	0.5167884	0.4771449	0.46335635	0.37836093	0.4700928	0.59636617	0.58384746	0.661639	0.45602846
P462	0.46237153	0.3429457	0.3645564	0.5460746	0.51098865	0.5091702	0.40915433	0.40276772	0.3854042	0.5356998	0.5145852	0.34624967	0.4130101	0.5998033	0.49267137	0.6817738	0.4337311	0.40475824	0.63437915	0.5061704	0.49796474	0.4147813	0.5318791	0.459105	0.4908993	0.4185843	0.26239908	0.55380034	0.641135	0.46588296	0.48856446	0.5488271	0.56210786	0.5163374	0.39872974	0.44668007	0.64621097	0.39026874	0.55512726	0.5254764	0.5849155	0.8169277	0.41019553	0.48394787	0.6499144	0.5387116	0.60683626	0.30676258	0.5220531
P463	0.5421842	0.57765543	0.38387266	0.5182831	0.41693902	0.6125529	0.49637154	0.38147706	0.32155046	0.6612175	0.40218425	0.37471062	0.4112998	0.42389467	0.40569085	0.5891086	0.5154263	0.39014295	0.4843147	0.5067485	0.45346615	0.42461908	0.59071106	0.5568994	0.4543631	0.5295398	0.42442814	0.4795492	0.45756072	0.42809546	0.4310718	0.39403838	0.53158534	0.45683613	0.39865106	0.422363	0.41697776	0.40178213	0.507562	0.4214039	0.48123956	0.59282833	0.39943433	0.6194027	0.5798517	0.41495496	0.54231364	0.3197741	0.53095794
P464	0.5181338	0.68081695	0.4521493	0.5726472	0.4594003	0.5151045	0.5121951	0.3743309	0.26922536	0.6895666	0.47379678	0.4456749	0.5827076	0.46098605	0.48409852	0.6352063	0.56437784	0.44415444	0.40173984	0.48405433	0.58090633	0.46123338	0.6027155	0.4841591	0.45784873	0.5848656	0.49919564	0.37277138	0.411298	0.5062845	0.42567113	0.30227047	0.5276325	0.46050262	0.4570188	0.41956148	0.37359187	0.4805815	0.40736765	0.33851257	0.34369433	0.48431608	0.4279323	0.5722326	0.53923213	0.44315168	0.52182597	0.4149048	0.41783246
P465	0.4504196	0.4284995	0.48036587	0.46539995	0.54749227	0.7489221	0.6394366	0.5069695	0.48053202	0.4263249	0.33800977	0.34041813	0.45689175	0.44151956	0.53011733	0.4587636	0.54335314	0.2570308	0.35822833	0.54345703	0.39080542	0.6213536	0.3922298	0.4302184	0.37313017	0.48078018	0.5114512	0.54658663	0.5828002	0.4902043	0.43068922	0.34571087	0.32550988	0.48608065	0.3167871	0.6498084	0.42875022	0.3216272	0.6297109	0.5389608	0.48118496	0.42658737	0.4804169	0.77405936	0.40705374	0.490854	0.5298781	0.3185975	0.31883803
P466	0.45101935	0.57062423	0.46342823	0.60606647	0.3534849	0.6201071	0.611567	0.39517	0.44880193	0.72964305	0.4378463	0.5157702	0.43382716	0.42802343	0.5150209	0.44371653	0.39871174	0.53267694	0.42676255	0.39794645	0.6364563	0.4724447	0.69200283	0.3161946	0.49001232	0.6050335	0.52523667	0.37003344	0.27961183	0.4945055	0.40773544	0.21443191	0.59290373	0.515288	0.49184936	0.48974994	0.39270362	0.49443763	0.50031215	0.37448	0.3194229	0.42025888	0.3784333	0.47237372	0.42876562	0.34383702	0.5532541	0.30716038	0.48496228
P467	0.521952	0.36713803	0.25975338	0.51116186	0.440982	0.5713405	0.585676	0.34065875	0.5570605	0.27565894	0.49419922	0.34567422	0.31188956	0.47798502	0.47682515	0.37616214	0.5769616	0.41275063	0.37863228	0.4156313	0.42755255	0.6634602	0.45392177	0.6229924	0.38918576	0.640571	0.42099223	0.4781301	0.46687198	0.473105	0.40674186	0.63008034	0.40233904	0.33791474	0.32239702	0.31153265	0.49970067	0.35898408	0.73802793	0.55305463	0.631617	0.5212983	0.46387672	0.40034583	0.40058592	0.4576462	0.32925394	0.36047193	0.60463744
P468	0.45049748	0.4670664	0.662253	0.41367123	0.59863174	0.633816	0.48124602	0.7071003	0.68266374	0.5544862	0.4508949	0.5499089	0.5546872	0.5203259	0.58985466	0.43048868	0.34663767	0.5124679	0.56428695	0.60069984	0.49011573	0.5124158	0.49822217	0.30943274	0.640588	0.261154	0.6235359	0.648845	0.57709795	0.4555856	0.71291375	0.4327354	0.5450053	0.54706526	0.49306643	0.8805127	0.5840031	0.55271184	0.40499207	0.6285983	0.45394292	0.4290188	0.54235023	0.6382641	0.5438755	0.42079014	0.6161835	0.5374867	0.36227277
P469	0.6257526	0.3381313	0.41519064	0.53685486	0.6238198	0.5836733	0.5001156	0.30350402	0.39475116	0.25997	0.52541244	0.30144897	0.47257003	0.59808296	0.45243037	0.5123243	0.58741313	0.28502434	0.39587402	0.5649649	0.3288817	0.8148313	0.45721903	0.58443356	0.39998847	0.5459468	0.41680482	0.32269335	0.65419924	0.47530568	0.43877032	0.5008306	0.35402358	0.34624815	0.28495517	0.42028257	0.4765231	0.3866929	0.56778675	0.457521	0.530776	0.47825626	0.642042	0.5541255	0.41489074	0.47676775	0.37505844	0.33918595	0.3944802
P470	0.49236655	0.3286216	0.49657488	0.4943156	0.5095703	0.66380763	0.5452564	0.38800335	0.51184976	0.46424854	0.5437526	0.29508802	0.53884196	0.45431614	0.31418943	0.41934067	0.47793093	0.3040011	0.47954863	0.4625215	0.2967323	0.5867951	0.36733145	0.47793755	0.39415583	0.5037748	0.35933152	0.53283644	0.64527136	0.40238112	0.5954596	0.5362258	0.28881988	0.2988043	0.33348036	0.4445059	0.6612064	0.5323156	0.58768004	0.44378564	0.66463137	0.63193846	0.42624497	0.65601534	0.5730715	0.43396494	0.53383577	0.405321	0.5107575
P471	0.5553234	0.6104595	0.35947976	0.4344153	0.29939976	0.5096449	0.61203545	0.41530365	0.39270225	0.470732	0.26075327	0.5390962	0.23596193	0.37851462	0.49554792	0.5378948	0.6340098	0.45339516	0.3955177	0.44966158	0.4525302	0.42434785	0.5788143	0.63593924	0.39584258	0.5568182	0.550586	0.45978424	0.39115646	0.58665943	0.19158353	0.4257576	0.50323075	0.72459835	0.5260155	0.41408035	0.2600644	0.23765993	0.58179396	0.48219448	0.43772465	0.38369897	0.46545315	0.5054005	0.3183049	0.5692325	0.45974362	0.3794156	0.5390669
P472	0.46792057	0.3520225	0.52257854	0.46137896	0.5409579	0.43765402	0.48831028	0.57694453	0.6652078	0.37247446	0.61849713	0.46471632	0.501304	0.48125175	0.43639687	0.4180071	0.48357052	0.56320924	0.5454577	0.47427535	0.43639645	0.4599065	0.38532498	0.5141413	0.5649844	0.4616918	0.42524174	0.65087014	0.5849614	0.4759938	0.6505426	0.78260344	0.44915563	0.45401323	0.49429128	0.46056277	0.6434983	0.6113417	0.5473673	0.65719825	0.66240746	0.55751675	0.5316558	0.40609375	0.57100767	0.58038616	0.51952636	0.6148765	0.57613516
P473	0.41166463	0.43669355	0.33344325	0.4539181	0.46065682	0.42233062	0.45864782	0.53082323	0.45880017	0.35370472	0.3672938	0.54757863	0.35987842	0.63440096	0.67164886	0.6605833	0.5435441	0.42924437	0.5705825	0.553788	0.5330138	0.43199632	0.40649676	0.58877224	0.40624234	0.42485654	0.41960675	0.5459038	0.582183	0.6572641	0.2953648	0.5141536	0.51820457	0.6655661	0.4983971	0.53659797	0.46261847	0.21698724	0.62148505	0.5190963	0.50809765	0.6286546	0.44192457	0.44614547	0.43187013	0.6545154	0.40412104	0.382103	0.4866275
P474	0.48474488	0.56537884	0.59142685	0.54485136	0.37097096	0.28655702	0.45459872	0.53410953	0.64226776	0.6560473	0.5605006	0.7096815	0.49070218	0.45947838	0.48154348	0.4563197	0.38770482	0.8089566	0.66525817	0.43523958	0.6193287	0.2704638	0.53905773	0.514303	0.537737	0.5713881	0.4761558	0.54889274	0.43269664	0.5929898	0.60193795	0.5889776	0.62202877	0.59387565	0.7475961	0.42075878	0.56063545	0.6067321	0.32725394	0.46737897	0.52747184	0.580157	0.44650248	0.26119468	0.6045024	0.46301606	0.5560627	0.65258217	0.71746004
P475	0.74694675	0.607024	0.33220604	0.4025376	0.4563206	0.42698875	0.34006032	0.37633213	0.36746156	0.39315683	0.3368947	0.4775608	0.35133758	0.5681834	0.45991805	0.5133969	0.59045583	0.44028613	0.55945396	0.56765735	0.37806615	0.56332016	0.5122209	0.8644942	0.32336366	0.5108353	0.40276605	0.37117487	0.5636831	0.44958523	0.41535726	0.57287496	0.41926244	0.4501669	0.4810962	0.30354977	0.42256978	0.3506615	0.46555632	0.41851488	0.5565561	0.53117675	0.48432815	0.5253793	0.5990015	0.42100587	0.3270399	0.4996903	0.695204
P476	0.44093218	0.31354374	0.29082596	0.57135785	0.38491425	0.49621037	0.51034725	0.3827377	0.5801676	0.3397758	0.44787177	0.49328196	0.28889796	0.5908804	0.51784134	0.4692027	0.41924807	0.4933562	0.54952574	0.5238982	0.5038843	0.48229364	0.43807814	0.57566524	0.35654694	0.6126871	0.21106063	0.49731752	0.5221618	0.6572075	0.36109516	0.63116276	0.4454802	0.50703514	0.47769952	0.33284447	0.5458779	0.35750073	0.7016293	0.5245329	0.61638665	0.68490446	0.4226245	0.3450204	0.5389571	0.5279573	0.3889766	0.31219172	0.63917655
P477	0.5404455	0.6578355	0.4051796	0.46058053	0.4305975	0.30720314	0.4309956	0.47977066	0.32165447	0.49257076	0.3933419	0.55241936	0.43019697	0.4986378	0.55479634	0.7339015	0.67884994	0.567226	0.5175622	0.5136595	0.55484635	0.32369766	0.567145	0.69163704	0.5036605	0.4876713	0.53979015	0.4996136	0.5121848	0.5442937	0.35903287	0.5895263	0.6085233	0.72098964	0.5749952	0.40434417	0.35208523	0.3946689	0.41096896	0.54252595	0.44975346	0.4955696	0.5349734	0.4323357	0.5332261	0.643402	0.5388483	0.58288014	0.5105092
P478	0.46072352	0.44593468	0.7107311	0.42747098	0.6859062	0.5571962	0.46548536	0.74530804	0.57703155	0.5169355	0.5533493	0.4712764	0.6547325	0.5280687	0.6205399	0.5066821	0.46201134	0.34682748	0.5429324	0.54388046	0.4835074	0.5591731	0.31794536	0.33858225	0.5084629	0.26797757	0.50670326	0.65434474	0.638655	0.47897092	0.6229975	0.43869132	0.41388544	0.45156607	0.48689282	0.751387	0.6602276	0.5679624	0.46056855	0.508216	0.48814014	0.49258512	0.5025038	0.6940558	0.4635763	0.5922885	0.59462535	0.54925597	0.35203913
P479	0.25918895	0.56305164	0.3444126	0.55071574	0.3749642	0.6385479	0.81019557	0.4390751	0.49348867	0.47719526	0.40105304	0.4081997	0.4467445	0.25582355	0.47353482	0.42118698	0.6609643	0.49206948	0.17022236	0.36531365	0.609692	0.43507084	0.47773132	0.4198957	0.48619393	0.72003967	0.6689842	0.56646925	0.34602305	0.52873105	0.40624312	0.4342746	0.41355184	0.47963238	0.3305614	0.4418102	0.32165858	0.42930773	0.6626613	0.64078075	0.46915862	0.30002815	0.42124113	0.47520277	0.37346753	0.54202145	0.49147227	0.44997367	0.4025819
P480	0.5273041	0.43392605	0.6364952	0.6742374	0.48004457	0.5212203	0.44731182	0.50235534	0.65474623	0.6517101	0.5691849	0.65435046	0.5045339	0.5602498	0.5422768	0.4144695	0.15281357	0.7341902	0.64540863	0.65615135	0.58009446	0.4170095	0.58564955	0.35095358	0.5276351	0.5403405	0.4365727	0.4982876	0.4189964	0.59206545	0.66094273	0.44484007	0.6404484	0.5352929	0.6525385	0.5985019	0.5453568	0.64061654	0.3301852	0.49897698	0.43773153	0.5766302	0.53589445	0.43101957	0.6741488	0.2714781	0.6129482	0.47269762	0.4783192
P481	0.41001752	0.5776713	0.5307816	0.40538105	0.45927507	0.4663351	0.47926626	0.7128685	0.66466254	0.65891385	0.42971212	0.5864115	0.4610613	0.4258208	0.6029448	0.41448906	0.35813677	0.6588068	0.5965558	0.4636578	0.5984685	0.27591425	0.48231238	0.42204598	0.5220365	0.4005662	0.55430925	0.72377425	0.42987728	0.46733612	0.66751003	0.56618714	0.5281644	0.6048541	0.6166217	0.6329196	0.5470686	0.55383974	0.44556993	0.642275	0.48678195	0.5246451	0.3236578	0.49905476	0.62136644	0.44397217	0.64084256	0.5650254	0.59601426
P482	0.38903594	0.4674215	0.40422717	0.41053483	0.4170406	0.530678	0.68947184	0.45319742	0.39963347	0.31593263	0.4233555	0.44800416	0.40478373	0.3835755	0.42081034	0.48687083	0.7455557	0.2946107	0.2721457	0.3263833	0.4403655	0.5895837	0.4345644	0.5027995	0.43000737	0.53393984	0.5726361	0.4482285	0.49989325	0.54493016	0.18424995	0.45338422	0.36657077	0.55477047	0.41574782	0.40276957	0.38595966	0.32186148	0.7341082	0.44473016	0.5340933	0.3417461	0.5380079	0.54638267	0.17354104	0.7238247	0.41461065	0.43207097	0.41112858
P483	0.32991132	0.55817276	0.44918412	0.4261142	0.38670987	0.5643333	0.7543	0.5328568	0.5893147	0.54985404	0.469054	0.48434407	0.45153853	0.30371138	0.5095444	0.34475723	0.6201403	0.506701	0.30152473	0.2375781	0.59485847	0.508002	0.5242458	0.32922235	0.5303131	0.57964927	0.68914807	0.51923686	0.33965093	0.4653925	0.4029001	0.38998407	0.46547678	0.46997118	0.44123003	0.5296605	0.4300265	0.43620598	0.6563466	0.5097406	0.4560313	0.3078941	0.343479	0.44638863	0.2275159	0.52275944	0.4626652	0.4468359	0.49190634
P484	0.6218985	0.39471132	0.4133157	0.38811553	0.6673636	0.6149776	0.4842107	0.44788447	0.28439933	0.35328704	0.52969533	0.16920131	0.48633206	0.5319485	0.47046697	0.62439287	0.7278046	0.13574047	0.42009187	0.44410926	0.3116478	0.7041646	0.44134867	0.6018499	0.48066136	0.38639867	0.4051859	0.44999608	0.657939	0.29079148	0.4232393	0.5022204	0.38011056	0.33820543	0.2121038	0.4551198	0.511569	0.39366773	0.63577455	0.47157493	0.5511618	0.4899072	0.5239902	0.67266697	0.38188964	0.61410886	0.44788188	0.3692366	0.42898157
P485	0.54903096	0.3810141	0.4945673	0.58628154	0.56024307	0.5651007	0.57998294	0.30977687	0.37376532	0.3097638	0.57827	0.37599865	0.56605786	0.5077762	0.3515844	0.55236775	0.64441997	0.31911737	0.36424273	0.51157844	0.3546728	0.7209506	0.4800757	0.5432865	0.49907726	0.578789	0.47672677	0.3183314	0.5889476	0.5249926	0.3798451	0.46788394	0.4440197	0.38096595	0.35582548	0.40717748	0.4501333	0.48276427	0.5529124	0.3982071	0.5170303	0.41751415	0.7090816	0.5125261	0.35825494	0.54944855	0.4012857	0.44098312	0.370504
P486	0.20392677	0.41525334	0.59512097	0.59362847	0.43189317	0.45029047	0.668302	0.5548476	0.715479	0.46990126	0.6041258	0.67394483	0.6169535	0.42089587	0.47679347	0.3633628	0.44949102	0.6777301	0.40904054	0.39875755	0.6486343	0.40679154	0.39412257	0.2817144	0.5192929	0.58090687	0.58468485	0.58089536	0.46586713	0.67852587	0.5690191	0.5340674	0.45673302	0.5027749	0.59781355	0.5424168	0.5787496	0.6279032	0.52868915	0.55023855	0.53155696	0.4603396	0.5121926	0.33844352	0.46327555	0.5657412	0.5071222	0.62803954	0.4296715
P487	0.5036536	0.54341656	0.4706905	0.41836157	0.44145614	0.604711	0.52805597	0.4271705	0.44048515	0.6129317	0.5992836	0.37193257	0.48485333	0.40518788	0.34026226	0.46879658	0.6030976	0.47251716	0.46321893	0.32498154	0.48110962	0.5611272	0.7418768	0.4460544	0.77287227	0.45586836	0.6378862	0.40254322	0.35717103	0.2279663	0.50770366	0.4461551	0.71054566	0.3450183	0.3482305	0.5047846	0.50378144	0.60689706	0.56950665	0.48047957	0.5014931	0.37895444	0.51618254	0.47322848	0.37095627	0.42183957	0.46449512	0.48457962	0.5527748
P488	0.40258515	0.42946297	0.3027526	0.3168387	0.47284415	0.5889182	0.61693746	0.5191184	0.49263236	0.43374136	0.4759036	0.26198643	0.35091895	0.33607543	0.3862896	0.419628	0.6951271	0.3018684	0.4201852	0.2663389	0.38622987	0.508677	0.4126547	0.55286276	0.47065753	0.49220812	0.443476	0.59950894	0.5461547	0.3477115	0.41808614	0.60220915	0.350623	0.33835888	0.30475992	0.3834863	0.5688285	0.35022065	0.8048343	0.55726	0.69409984	0.5831238	0.30538973	0.53682417	0.36899874	0.619387	0.38922104	0.37980872	0.6735859
P489	0.3963569	0.4728087	0.22743428	0.5766377	0.3923261	0.590652	0.6220819	0.45932096	0.5023553	0.44551066	0.35287908	0.4076601	0.24416658	0.4312075	0.62628365	0.4610595	0.47470185	0.49479616	0.38333333	0.4927445	0.5971058	0.43182713	0.5002679	0.5127758	0.37915602	0.6531692	0.41612557	0.57386637	0.37369215	0.5836624	0.33993798	0.50298464	0.49195418	0.53827477	0.42576325	0.40308732	0.36605236	0.27676556	0.715126	0.62245476	0.5025821	0.55606216	0.34672114	0.45024678	0.48489118	0.4813873	0.4300155	0.27165878	0.5385088
P490	0.3979444	0.52078795	0.4419349	0.5464909	0.360634	0.42337802	0.56654036	0.5416652	0.5619171	0.57135826	0.4642756	0.6552767	0.32816583	0.44984782	0.5560217	0.5128535	0.43364567	0.6893534	0.51513314	0.41727757	0.6747539	0.29827276	0.650079	0.4150066	0.5873577	0.5053804	0.5305285	0.5653887	0.3344048	0.56277853	0.39104283	0.51044345	0.7098864	0.6840658	0.62351465	0.4766718	0.41830534	0.46821997	0.51469547	0.5422674	0.43909946	0.47011745	0.4420465	0.32483396	0.45296374	0.52086955	0.58598274	0.45649588	0.5344565
P491	0.7021557	0.5774515	0.51430833	0.25531048	0.6482353	0.58674103	0.3627012	0.605776	0.42345563	0.5141981	0.53291506	0.3117511	0.5044298	0.4921905	0.46486497	0.442982	0.57705635	0.27562252	0.52581203	0.46425933	0.32244626	0.7148731	0.58497804	0.542622	0.60603696	0.27696547	0.5845978	0.4536509	0.5393376	0.18515767	0.56404716	0.48932463	0.49542615	0.3166843	0.37525856	0.5884852	0.5365988	0.5491878	0.52749795	0.4755517	0.49220723	0.395564	0.51642996	0.6888733	0.40754658	0.47285327	0.4205298	0.49111825	0.5454529
P492	0.44723982	0.44917992	0.5096683	0.2835116	0.56926066	0.51368934	0.48992693	0.7163498	0.53569794	0.355124	0.42691237	0.45626327	0.42402816	0.44142964	0.5088588	0.54316133	0.6146927	0.34776947	0.52183855	0.49447483	0.39510402	0.4314769	0.34057945	0.59177136	0.5059563	0.2804164	0.49286762	0.7304194	0.67196566	0.46496245	0.48631006	0.68543035	0.41050604	0.5946906	0.47939152	0.60225284	0.54174346	0.42798546	0.5962432	0.67353374	0.6213905	0.49182042	0.54308647	0.60198545	0.46915108	0.7501587	0.5477047	0.576002	0.5085656
P493	0.43972185	0.7396421	0.53656256	0.3871741	0.54385173	0.44687304	0.6390574	0.6319324	0.43482497	0.53019786	0.5005201	0.48557428	0.6358961	0.3234039	0.5764477	0.421203	0.6998504	0.42119974	0.23750436	0.3257736	0.583188	0.55265105	0.42713284	0.4170612	0.4426152	0.55069613	0.74798775	0.474113	0.36535192	0.4785114	0.42160174	0.37711677	0.33438486	0.48347273	0.5435173	0.47485837	0.3339585	0.51904964	0.489506	0.47340164	0.33433324	0.2048515	0.45085737	0.56916505	0.25580743	0.61445224	0.43672752	0.6377274	0.40681162
P494	0.4953893	0.50547296	0.5113699	0.44715646	0.65661407	0.57804567	0.5121425	0.5759642	0.50977325	0.41522676	0.46631804	0.4188028	0.6078408	0.5634639	0.6482858	0.43832186	0.49740255	0.40682217	0.36780137	0.5208462	0.5147329	0.6856078	0.4439417	0.35538813	0.49427062	0.43150768	0.66083074	0.48000315	0.4895555	0.41117427	0.55945325	0.3524069	0.40311262	0.43349165	0.3744718	0.6902545	0.48309505	0.46442202	0.49987298	0.556726	0.36279425	0.33935353	0.47566923	0.60415196	0.40304413	0.44370195	0.44541386	0.4961668	0.31397238
P495	0.52688587	0.54325515	0.4791099	0.5821056	0.6250218	0.44134158	0.3901487	0.541977	0.47535425	0.5086935	0.43427762	0.5619341	0.58231384	0.70930195	0.79686123	0.5895172	0.3716822	0.5634175	0.5209022	0.6594059	0.66603893	0.54420805	0.5167376	0.3996396	0.47528645	0.4630889	0.53100103	0.4557033	0.45911995	0.5574179	0.5470658	0.31891587	0.5603908	0.5661902	0.51364714	0.6770679	0.45726797	0.42274702	0.36831352	0.5237851	0.29279932	0.49321666	0.4417837	0.46018785	0.5483506	0.41141415	0.4639063	0.47438532	0.358682
P496	0.2652438	0.49497268	0.5641417	0.49026507	0.42612296	0.5854377	0.70183194	0.64841443	0.58887273	0.5416326	0.50178707	0.47974992	0.4900246	0.22080831	0.43767518	0.45039988	0.51402	0.53915626	0.36363477	0.41101897	0.5328701	0.23393703	0.4048307	0.37961534	0.55522096	0.50588065	0.5783707	0.78502524	0.47031915	0.5445448	0.5305854	0.6361541	0.44875845	0.6858143	0.58127576	0.49129522	0.45888728	0.6174185	0.5430886	0.7427839	0.55150676	0.4239972	0.52745223	0.58941686	0.5132398	0.655503	0.7636267	0.6236822	0.3947256
P497	0.6414187	0.61449635	0.36548707	0.34143576	0.5174702	0.40946287	0.4688156	0.55620587	0.37322748	0.5001482	0.36290044	0.44928843	0.34648523	0.5339807	0.65257937	0.52117723	0.5907234	0.34657124	0.50781715	0.397779	0.48291358	0.5251196	0.46543488	0.63879555	0.32231766	0.4574342	0.43298498	0.44737884	0.46780637	0.47665435	0.32434207	0.3735421	0.38728115	0.45905882	0.48895717	0.41615316	0.43574902	0.24554707	0.5807799	0.35119903	0.4441604	0.49553764	0.24494089	0.5242207	0.35153237	0.5435831	0.35467237	0.3666	0.63231635
P498	0.5398092	0.55785006	0.3906134	0.29748842	0.5373408	0.5741488	0.54703176	0.60807943	0.5408697	0.47792977	0.52209157	0.3270623	0.3998285	0.38910484	0.4990019	0.37168095	0.63057196	0.3670983	0.4188531	0.32748887	0.46777996	0.5595683	0.47978422	0.55505764	0.55554765	0.42984173	0.5371729	0.5979835	0.4080101	0.2745131	0.5163875	0.5854563	0.43887043	0.28560913	0.33056223	0.45785433	0.5360037	0.4757507	0.6914601	0.56473804	0.5690031	0.3846154	0.33094943	0.52971995	0.36585104	0.54655206	0.38597095	0.46324185	0.6420751
P499	0.5204905	0.5057125	0.62901336	0.41458702	0.6025668	0.48160803	0.42590657	0.7203583	0.7285387	0.32882202	0.48834282	0.6494592	0.5763792	0.54752374	0.6242383	0.33220026	0.42520103	0.5912878	0.52432036	0.6428909	0.4985303	0.5948288	0.36864406	0.5270143	0.5303689	0.41913593	0.63305014	0.5911208	0.5038418	0.54715466	0.6425843	0.6085674	0.44651297	0.5224899	0.6295732	0.67834264	0.51117504	0.6043805	0.45273414	0.66431636	0.4951475	0.34704146	0.62525135	0.48394486	0.47530583	0.48380652	0.37959233	0.7361655	0.47460356
P500	0.2605999	0.4202089	0.58649653	0.5544846	0.4884523	0.41411352	0.625443	0.5441166	0.6918147	0.48010078	0.6294744	0.63942957	0.63725525	0.477879	0.5419557	0.3505905	0.42618206	0.676258	0.42434564	0.39193588	0.65739435	0.45787323	0.4412945	0.26213473	0.55160874	0.5705641	0.5867869	0.53825134	0.49525982	0.6206382	0.60694283	0.49303544	0.46534315	0.4940194	0.5941205	0.5495862	0.6021358	0.6314918	0.48541456	0.54516846	0.5142922	0.45669597	0.50626814	0.3452116	0.4503551	0.50125015	0.5223337	0.64614105	0.39391002
P501	0.6057719	0.6312713	0.45069346	0.44279802	0.37618503	0.4547691	0.4669959	0.43220487	0.37890792	0.5505733	0.4279334	0.5191604	0.3907971	0.45105577	0.48130792	0.5419712	0.565517	0.48962077	0.5043912	0.4826079	0.46286845	0.47701067	0.6082436	0.62051266	0.4832462	0.527113	0.5288272	0.3976636	0.39077824	0.49084255	0.33895677	0.44111988	0.56939495	0.56794125	0.5574155	0.40084442	0.35076776	0.430468	0.47213674	0.42001408	0.42355445	0.43502936	0.5023758	0.47357953	0.41578317	0.506518	0.447076	0.46506742	0.58426124
P502	0.52541906	0.49291822	0.7675395	0.36338148	0.60491943	0.45775172	0.42439634	0.6475283	0.48042905	0.57987714	0.6203042	0.53098226	0.64519733	0.48870212	0.4682286	0.57964784	0.50583965	0.42551407	0.5801394	0.46307412	0.4454329	0.48935175	0.53139836	0.33521882	0.6778191	0.22064672	0.5892757	0.5595393	0.6170329	0.4250321	0.57490563	0.49826396	0.569012	0.6099135	0.602521	0.6947198	0.6075949	0.6822255	0.3647649	0.4647924	0.44520012	0.41011468	0.6484505	0.6386638	0.43063897	0.64658815	0.71682703	0.637761	0.34526643
P503	0.54807365	0.4594018	0.3987556	0.61022985	0.35890064	0.4651938	0.4928019	0.22205515	0.43684393	0.57236606	0.55251575	0.52395463	0.44354528	0.57693285	0.39759883	0.4595219	0.46226743	0.53817254	0.5375724	0.34923834	0.54577816	0.59522784	0.7108022	0.45050648	0.48761743	0.6113937	0.39846662	0.2127705	0.41559198	0.48785695	0.38493487	0.3277453	0.6217422	0.35123748	0.47828695	0.3382543	0.54858375	0.45057225	0.5288739	0.23260432	0.49976465	0.5585513	0.44834104	0.3118794	0.41589546	0.33930272	0.35719532	0.3457173	0.6266985
P504	0.38291106	0.6620383	0.45337528	0.4353451	0.36382833	0.6375817	0.70143574	0.5222933	0.49458984	0.589124	0.4329048	0.4136161	0.45530152	0.17629153	0.3443627	0.42202377	0.6566405	0.5056244	0.27845824	0.37669623	0.48665866	0.3326457	0.5027229	0.5272901	0.5561164	0.59142256	0.6767196	0.6582632	0.3424501	0.39726976	0.5032426	0.5589765	0.45958433	0.4972087	0.413114	0.43496498	0.34175324	0.5390742	0.5668238	0.64262104	0.53386796	0.32819578	0.45232007	0.6211091	0.48047447	0.5149246	0.5988061	0.5771844	0.49493614
P505	0.55036354	0.55156565	0.45183995	0.5256177	0.49677476	0.59102416	0.47800884	0.46375096	0.3084673	0.58465487	0.3151311	0.42628264	0.47130254	0.51795363	0.5256419	0.6021369	0.5346276	0.31654915	0.5021303	0.58477783	0.4451204	0.47968706	0.4211544	0.5851918	0.27916	0.51314586	0.40136564	0.44915766	0.5373621	0.510797	0.40423262	0.2881497	0.3594436	0.48600155	0.4194744	0.4940701	0.4091817	0.32888344	0.4843001	0.3728106	0.4466626	0.5652295	0.353178	0.6742401	0.556539	0.47130984	0.50892633	0.32759196	0.51109946
P506	0.62090796	0.43229744	0.44375488	0.63679296	0.49250796	0.6155335	0.5108774	0.3745742	0.44456726	0.42996892	0.32960993	0.48090395	0.43417794	0.5831086	0.52592874	0.4715064	0.39906454	0.39701074	0.48457968	0.6746754	0.40748763	0.60840005	0.4222742	0.57950103	0.22712313	0.60920024	0.35156503	0.38304412	0.55679554	0.6088596	0.4007011	0.3199584	0.346848	0.5082782	0.47873566	0.46330827	0.39815378	0.30570033	0.4936156	0.38512835	0.47930798	0.5633713	0.46722627	0.62115526	0.5284585	0.32431695	0.43712324	0.3122208	0.45041308
P507	0.4561815	0.4860797	0.43960238	0.6539453	0.4884095	0.6779032	0.46499947	0.48697433	0.52483094	0.58707875	0.40968114	0.48942378	0.3973496	0.5061123	0.5990709	0.5256342	0.25932714	0.5718705	0.51585513	0.7471912	0.58405745	0.397252	0.60845083	0.42519364	0.5376762	0.48820052	0.46009648	0.6133272	0.4183929	0.5424558	0.60585785	0.5050839	0.64887774	0.59214365	0.47621244	0.6143319	0.4111237	0.55306494	0.42566797	0.68038243	0.40701506	0.5474435	0.55644506	0.55816764	0.75125057	0.33867612	0.65901184	0.35004592	0.3911076
P508	0.3472222	0.365	0.50605446	0.52658427	0.49314195	0.5767755	0.5222063	0.42333058	0.44355124	0.5135694	0.63502604	0.40154347	0.51206607	0.45077497	0.36561835	0.58857185	0.47781873	0.50888985	0.47016945	0.49822	0.48051718	0.4411176	0.655846	0.3710955	0.8010307	0.42657185	0.55777234	0.56598115	0.55125	0.40803653	0.53878397	0.60121536	0.7146595	0.5263179	0.387535	0.55392444	0.5368355	0.62800515	0.55828935	0.64236087	0.55118895	0.5175149	0.71596783	0.5043603	0.5283256	0.5749151	0.6678213	0.48917654	0.32809734
P509	0.70757544	0.39653474	0.34483418	0.5891928	0.53917235	0.52862775	0.3918381	0.26773012	0.3422617	0.3334079	0.4377243	0.3818784	0.410856	0.70240915	0.5191902	0.6028671	0.4974604	0.34288257	0.55156213	0.65590847	0.39094195	0.71810097	0.50611913	0.69258684	0.3566581	0.57629806	0.2892098	0.29161528	0.5827488	0.54633933	0.36850184	0.45232445	0.47613758	0.39247942	0.36025384	0.38554907	0.4659599	0.33560804	0.5712449	0.37987733	0.5039676	0.6159008	0.5447732	0.4836975	0.5199816	0.430683	0.30756333	0.29940712	0.5175219
P510	0.4929264	0.50985926	0.48330343	0.58538455	0.38457164	0.46350098	0.53502774	0.4096685	0.4564512	0.56233376	0.4538947	0.60294116	0.43468845	0.51874673	0.5136025	0.52249974	0.4504163	0.58460003	0.49220404	0.48420078	0.5837437	0.44399804	0.6146326	0.4506821	0.47510532	0.5796117	0.4840565	0.39011922	0.40007758	0.59505975	0.37591937	0.37626997	0.58462346	0.6170455	0.59017056	0.44416997	0.41670156	0.4472875	0.46627986	0.40734535	0.41971365	0.4837926	0.49885556	0.41470096	0.45397174	0.45301172	0.52498937	0.43447676	0.4820075
P511	0.4924529	0.55789477	0.46485618	0.46161526	0.39737344	0.49048045	0.62068105	0.41266137	0.515111	0.47520974	0.5368957	0.42791745	0.45688576	0.27781314	0.29835576	0.36670834	0.6427379	0.54372746	0.35847414	0.35815984	0.4138781	0.44969276	0.50426936	0.6052961	0.5013552	0.6307644	0.5868849	0.51460505	0.45003432	0.4069876	0.5500091	0.6367361	0.41634652	0.42329243	0.46855277	0.30390725	0.4529542	0.5785401	0.5022727	0.5683866	0.6000608	0.39169022	0.55563253	0.45223936	0.4971535	0.4764016	0.49355727	0.60686314	0.5970544
P512	0.4918241	0.5154615	0.4309622	0.5372352	0.3976769	0.3821927	0.50762326	0.38788572	0.46906957	0.5178275	0.5553324	0.50716716	0.45142135	0.42937714	0.34243092	0.50286734	0.5835896	0.6189217	0.48677164	0.40706208	0.5071253	0.36740252	0.5849519	0.64117455	0.52751905	0.6153015	0.44051784	0.4884479	0.45234236	0.456632	0.49046588	0.66158724	0.5593729	0.5060199	0.5377146	0.25888088	0.46977738	0.56241333	0.48973265	0.512086	0.6144161	0.52722156	0.55061454	0.35548034	0.58091754	0.5229431	0.51851183	0.6151111	0.63452005
P513	0.44254604	0.4134165	0.45851034	0.5930781	0.426391	0.26666787	0.4691548	0.3774447	0.4284267	0.35966772	0.46822333	0.68142307	0.4981184	0.6705407	0.5551249	0.66243064	0.55323714	0.5821133	0.54108465	0.5179509	0.57755053	0.43594357	0.4453987	0.5695036	0.40661952	0.5683184	0.39680034	0.37915775	0.5750895	0.7654136	0.31491223	0.4872845	0.51608604	0.6632	0.61444074	0.3911363	0.4889923	0.3527849	0.4722709	0.37664804	0.49804756	0.6007015	0.55491495	0.2762972	0.4417662	0.64514315	0.41421062	0.51152414	0.47366413
P514	0.5382393	0.4141833	0.49025342	0.53213346	0.54284173	0.47639236	0.50675607	0.2839805	0.41880113	0.501006	0.7344321	0.3631622	0.6017654	0.531385	0.32754806	0.45180532	0.5776312	0.46012542	0.43738177	0.30017212	0.4928712	0.69471	0.64691544	0.42013228	0.6600787	0.54125917	0.4945861	0.257865	0.4990395	0.29198894	0.5365845	0.4359443	0.56404984	0.20889623	0.3012327	0.3575911	0.61857337	0.6085639	0.5114658	0.3419774	0.54515505	0.46780324	0.5408663	0.37464297	0.40021867	0.40724427	0.39719877	0.48630813	0.5090906
P515	0.36501136	0.49379104	0.5153157	0.43488705	0.4202052	0.4319316	0.5258717	0.54215413	0.46037537	0.4602517	0.41680586	0.5948653	0.41148645	0.45735827	0.51606774	0.61996263	0.5678866	0.5236751	0.5045235	0.5268371	0.5105987	0.36263677	0.5069212	0.51004314	0.5609603	0.4381072	0.5806382	0.5650454	0.536828	0.6307053	0.3610161	0.52643514	0.5791761	0.77394384	0.57535875	0.5679935	0.4025967	0.38646987	0.50886744	0.5961801	0.4669976	0.46878248	0.60646015	0.4766323	0.41081393	0.67660123	0.5918341	0.5039903	0.40232965
P516	0.51541245	0.38023025	0.38414255	0.37667236	0.52139735	0.6505049	0.55283874	0.4202916	0.51942706	0.50866455	0.5370389	0.29342654	0.38562217	0.51947135	0.4637704	0.42694733	0.53040004	0.34288177	0.5023744	0.32897648	0.44084996	0.67450696	0.613029	0.37574026	0.61163443	0.38780993	0.46146867	0.42418453	0.54627055	0.279275	0.5074321	0.4058311	0.5411519	0.2592563	0.21347176	0.5754514	0.66698	0.39988574	0.6827035	0.46529788	0.56698155	0.520839	0.37980753	0.5284226	0.36661083	0.4239188	0.41632855	0.28379357	0.5615809
P517	0.48612973	0.7136435	0.4633811	0.43519127	0.48841283	0.4192674	0.37878472	0.690966	0.5691781	0.546281	0.30571213	0.7091022	0.4871447	0.5750103	0.77099526	0.45497984	0.38906935	0.6765978	0.52608544	0.6287643	0.68168503	0.40644777	0.5112744	0.5298647	0.49484894	0.44789127	0.6742448	0.5515166	0.36719245	0.5595216	0.53467596	0.43261328	0.55295515	0.66530377	0.65480965	0.6690745	0.35997707	0.43903223	0.38386092	0.6203214	0.3186104	0.38175833	0.43589124	0.46841344	0.55838704	0.4245878	0.43258092	0.62079436	0.49654225
P518	0.4790095	0.45512274	0.59968287	0.46981442	0.73048896	0.54503846	0.44804618	0.6545868	0.53151435	0.5011121	0.6298848	0.36727783	0.6817971	0.55274475	0.64445317	0.5180817	0.4533601	0.41280344	0.50008863	0.5296604	0.5433226	0.58685917	0.42805293	0.29902712	0.57617086	0.33999252	0.5186806	0.5798463	0.58632547	0.40060386	0.7115614	0.4981501	0.43940732	0.42136002	0.44501072	0.6754766	0.644697	0.6560606	0.43279758	0.59247965	0.43010196	0.4805259	0.5031873	0.60189337	0.55172473	0.51014805	0.58995813	0.5438853	0.323286
P519	0.41418168	0.4294289	0.34128457	0.5678257	0.47714874	0.6382879	0.6894605	0.41356668	0.62668514	0.2872724	0.41961187	0.38164955	0.42508173	0.4062962	0.5053234	0.26978642	0.5141315	0.4641519	0.24355163	0.4998734	0.49298084	0.6075098	0.3462706	0.4956049	0.2942767	0.7181929	0.52914244	0.56492	0.4531173	0.518755	0.5061635	0.5700052	0.2340999	0.40730405	0.3508142	0.39478767	0.43174636	0.4169605	0.6449304	0.6767078	0.5618372	0.39498743	0.4438018	0.52067405	0.4753194	0.42000917	0.41022032	0.4436238	0.45750457
P520	0.7504609	0.6363365	0.3767952	0.39678165	0.45438597	0.44227052	0.34782532	0.43910334	0.5158338	0.37612185	0.36206356	0.59010273	0.3340433	0.6110531	0.5872985	0.3723195	0.46192178	0.510407	0.55628675	0.5744607	0.47439653	0.67159635	0.57723963	0.73988605	0.3848975	0.5132725	0.5275163	0.3343595	0.40004265	0.47571796	0.39437574	0.47762662	0.50029105	0.44284332	0.5698221	0.42606258	0.40360746	0.37272498	0.48832265	0.42349795	0.4570971	0.3959353	0.4894067	0.4283595	0.43281767	0.33474153	0.23272915	0.48660013	0.68777895
P521	0.23679964	0.37672064	0.6075719	0.6255673	0.45278263	0.66752285	0.67041034	0.56516063	0.578267	0.59552956	0.51848483	0.51986575	0.5320406	0.34923744	0.38311845	0.5055704	0.40830395	0.57485193	0.425311	0.51550865	0.5430399	0.29090273	0.5185637	0.26162204	0.66531545	0.47361585	0.5801176	0.6885017	0.48142105	0.49832746	0.59251696	0.48233545	0.59190637	0.64105886	0.4592523	0.6649483	0.48750693	0.60502243	0.49266648	0.6753588	0.522672	0.47540033	0.5739527	0.5731083	0.5546084	0.52389413	0.77128035	0.4999639	0.292395
P522	0.5476849	0.5577678	0.6220059	0.5412721	0.5386755	0.5356865	0.5333723	0.4443062	0.41294003	0.47065216	0.48089918	0.46863613	0.6622537	0.40230227	0.32768372	0.5080722	0.6288797	0.42780676	0.39919284	0.52973473	0.37571466	0.5545762	0.42639062	0.547103	0.4336632	0.53864586	0.568227	0.4287514	0.5870616	0.45903885	0.5616406	0.4611954	0.34670717	0.42613107	0.4599936	0.491757	0.45140734	0.6006531	0.35816023	0.4043258	0.51640856	0.37210447	0.6231782	0.6385622	0.54873854	0.45987222	0.5567476	0.6224062	0.3980443
P523	0.49917507	0.6299217	0.40946734	0.6583487	0.39118543	0.46650937	0.6086517	0.36887577	0.44850463	0.43587384	0.36979333	0.5936323	0.46993536	0.44866887	0.558037	0.4887513	0.54317737	0.58715683	0.3190843	0.5980269	0.5381165	0.49414682	0.45315564	0.60629237	0.27650267	0.80172914	0.5535771	0.37955984	0.3459911	0.73297673	0.31996334	0.41355103	0.39197022	0.6006389	0.5838558	0.34075937	0.19291744	0.37246346	0.45779988	0.4561173	0.34617296	0.39964816	0.5109712	0.4151015	0.46483958	0.44739586	0.39813882	0.4579446	0.4514374
P524	0.38330916	0.5004186	0.5414508	0.5702507	0.2986128	0.6364938	0.76820153	0.4712765	0.68553627	0.5033285	0.41509792	0.5545785	0.3824918	0.20774283	0.3463014	0.25954184	0.47097954	0.59730923	0.32166204	0.46631032	0.42504787	0.3959102	0.41877106	0.47366306	0.3939304	0.6896495	0.58675253	0.6222231	0.3620927	0.62092674	0.46428192	0.54565024	0.3879055	0.5472613	0.55774695	0.43867907	0.3479468	0.5079842	0.57727623	0.59485865	0.5331492	0.34579912	0.5299837	0.531004	0.45491144	0.443282	0.5450154	0.4993647	0.50476986
P525	0.48592734	0.42725253	0.46012574	0.76583093	0.37452805	0.60957265	0.64914507	0.2483578	0.44325644	0.58960444	0.46351144	0.47176564	0.42110115	0.4248358	0.41236255	0.47423738	0.3807045	0.5392044	0.4075989	0.548397	0.50299895	0.47768107	0.5537546	0.44220477	0.36903524	0.7711465	0.35498816	0.37551615	0.44180453	0.6513701	0.43592995	0.3469951	0.47135463	0.48233512	0.46075764	0.3536812	0.39475057	0.46497792	0.47908282	0.40379798	0.4483844	0.56768894	0.48129535	0.4635378	0.57993174	0.34717673	0.5688356	0.26747587	0.4463549
P526	0.47739455	0.46232384	0.30145088	0.6280993	0.349927	0.56463075	0.67129534	0.39245158	0.580508	0.4303569	0.28725034	0.49502552	0.30177516	0.43211338	0.54911464	0.3163635	0.41226095	0.53075284	0.37539837	0.53035134	0.5061274	0.46827334	0.39386016	0.55373734	0.18504213	0.75364166	0.38319224	0.51058245	0.41580147	0.64844847	0.40927088	0.46621948	0.29392606	0.51148844	0.48311192	0.35056645	0.38914686	0.3010489	0.601104	0.53702855	0.5202008	0.53291255	0.30835024	0.45659852	0.55338436	0.3457849	0.42043552	0.33261433	0.5905
P527	0.35039452	0.33128044	0.40907368	0.38486946	0.52061325	0.50663555	0.57183915	0.6072451	0.66731805	0.37765193	0.5543557	0.43004137	0.4013495	0.5241674	0.6078298	0.40971157	0.4976295	0.46447605	0.49190247	0.32352194	0.5707791	0.5378347	0.45807096	0.32565594	0.5937272	0.38170642	0.4994587	0.6141291	0.51068735	0.43426955	0.4721506	0.59081143	0.51419663	0.47530076	0.40992865	0.56602085	0.6736556	0.45001787	0.7317308	0.6286133	0.5705767	0.50603557	0.3986669	0.3843993	0.3236978	0.6363588	0.43125176	0.4586925	0.54070735
P528	0.7147167	0.5131315	0.47265312	0.5981037	0.52129847	0.4043659	0.42155826	0.2508461	0.33007944	0.49253535	0.56443065	0.49344105	0.5103755	0.6639513	0.5209954	0.5670768	0.5229665	0.51947373	0.49721053	0.5139933	0.5320093	0.71189445	0.6616632	0.53305477	0.46536377	0.643472	0.44707835	0.1408776	0.43697464	0.52081794	0.38451642	0.31467858	0.5697641	0.41168395	0.49334702	0.3558432	0.42611453	0.44852382	0.40107307	0.28377616	0.34157228	0.4618857	0.5684797	0.34556472	0.40375578	0.38033578	0.31912312	0.39300758	0.52307856
P529	0.60349977	0.4949535	0.26324645	0.47521836	0.38264555	0.6659376	0.42035353	0.27343965	0.38537133	0.5295113	0.37433037	0.3288806	0.2586902	0.540189	0.44750893	0.5434375	0.43229514	0.40744066	0.5384722	0.56628335	0.4291079	0.55709845	0.71248215	0.6174795	0.53765637	0.49070427	0.4459083	0.42733347	0.4451211	0.32940087	0.4202697	0.48601356	0.63827914	0.45866716	0.29110017	0.4366436	0.44464117	0.36007476	0.5734548	0.537606	0.5131222	0.58007276	0.4682419	0.5462437	0.57788956	0.3105002	0.4773423	0.23776174	0.58470243
P530	0.48252997	0.36687827	0.5043964	0.3658359	0.5840281	0.35522294	0.40355358	0.5629169	0.63946426	0.25984034	0.52756405	0.60297984	0.5371349	0.67835903	0.61841923	0.44000068	0.51314396	0.48159334	0.5822067	0.45122084	0.49223986	0.6853858	0.36803642	0.48453894	0.4762689	0.34617883	0.5139798	0.47382075	0.6874539	0.5727537	0.49709424	0.59515023	0.4179303	0.47586593	0.5427535	0.5994897	0.68693566	0.4073105	0.5574275	0.47656876	0.58451265	0.5375266	0.56054485	0.3847467	0.35203496	0.58640236	0.32902238	0.6043337	0.52690786
P531	0.54060525	0.52559805	0.42582887	0.53073996	0.37492147	0.74025995	0.5286754	0.48492953	0.44150606	0.6759318	0.3226139	0.37840846	0.31953678	0.3737589	0.40377292	0.4478806	0.36964947	0.39367938	0.50270784	0.5308204	0.42273346	0.36456	0.54610443	0.53838	0.38497198	0.493999	0.37122366	0.59816724	0.40450862	0.38902652	0.48323613	0.42596996	0.46376917	0.5102454	0.43072397	0.45391056	0.42260832	0.44961086	0.5518524	0.51042515	0.5116509	0.5575773	0.33518296	0.71832556	0.6529037	0.34104088	0.64331234	0.30188888	0.55973816
P532	0.36979258	0.4467196	0.3246097	0.5566193	0.4578736	0.6038291	0.6773849	0.40528977	0.61361706	0.33445132	0.42599964	0.38866204	0.45551738	0.41026884	0.47256204	0.26269555	0.51368695	0.51192266	0.26040214	0.45855197	0.49984008	0.5542292	0.38370705	0.4976894	0.33632013	0.72372943	0.5606752	0.53879654	0.4463142	0.48277062	0.5301143	0.53790027	0.27335772	0.37171462	0.34002742	0.39345255	0.45239344	0.41617927	0.6451672	0.65459675	0.58918244	0.43008342	0.40592045	0.49757037	0.50880766	0.3868112	0.36973405	0.4792993	0.49098954
P533	0.30049777	0.55661684	0.4105059	0.65139604	0.42254415	0.36155555	0.6070957	0.4784588	0.41752613	0.5893888	0.5067616	0.5050717	0.5339993	0.41774	0.57856524	0.6599917	0.54839224	0.6753545	0.39413676	0.46051252	0.70454705	0.1985823	0.46656907	0.44489965	0.48027158	0.6902394	0.4983298	0.61359084	0.39599705	0.63701147	0.46980467	0.55234355	0.52014434	0.669714	0.5305422	0.37892973	0.39676234	0.49797145	0.4645625	0.62602925	0.43118724	0.5688561	0.380167	0.37352124	0.60382676	0.60628825	0.6339019	0.532786	0.42212552
P534	0.59236735	0.3989095	0.58644307	0.43868774	0.41292587	0.565288	0.5120154	0.33978528	0.56964576	0.5644631	0.6109015	0.4777064	0.47163773	0.45713586	0.26266137	0.35415122	0.4829034	0.5174283	0.5578533	0.3461482	0.37609842	0.63000214	0.6617459	0.45533568	0.67958033	0.45982602	0.5251744	0.3566977	0.49896485	0.3219659	0.55319226	0.46146244	0.6064172	0.35440862	0.41025278	0.48871428	0.63151294	0.58176124	0.5146463	0.38652194	0.5974894	0.45587078	0.58533245	0.453964	0.3897837	0.36390004	0.46845365	0.4855312	0.60071695
P535	0.35705575	0.5083726	0.54472935	0.6609767	0.47863308	0.46985385	0.5257011	0.44733632	0.37863472	0.58882093	0.42003414	0.6247131	0.5702197	0.55882865	0.6053557	0.6845961	0.4346488	0.54740494	0.47166404	0.633902	0.6399671	0.38264474	0.5271724	0.31392932	0.47138438	0.524716	0.49791703	0.4667304	0.5152723	0.7153029	0.42424026	0.29173365	0.5571808	0.71331286	0.5657848	0.6221302	0.42791492	0.4349953	0.3799177	0.45471212	0.338704	0.5313518	0.56070954	0.5119854	0.548341	0.55793273	0.65810317	0.4259517	0.2562567
P536	0.321537	0.315389	0.41406387	0.40256363	0.46483094	0.63439035	0.60351473	0.62897414	0.668151	0.35696226	0.45449895	0.4110632	0.2827112	0.386407	0.48916993	0.40277925	0.46709788	0.4682661	0.48580867	0.47222015	0.41412166	0.40919045	0.4090714	0.46043986	0.59726083	0.40845188	0.46498695	0.7557295	0.5366395	0.47811404	0.48580727	0.72204334	0.497639	0.5878777	0.40460587	0.58801514	0.5424454	0.43209335	0.7493951	0.78664285	0.6462635	0.52809566	0.507644	0.49621168	0.4612442	0.65167075	0.55813783	0.41477883	0.5250878
P537	0.40455064	0.2766423	0.41999653	0.42668554	0.5402991	0.42401627	0.5045563	0.5057758	0.6907941	0.30804598	0.57978374	0.4972567	0.4618879	0.60511893	0.5271519	0.3621614	0.44667712	0.5488332	0.5392988	0.39102915	0.5218521	0.5938613	0.43803442	0.41606197	0.5364702	0.4441852	0.4427056	0.5417377	0.64399064	0.49787256	0.56472534	0.6503583	0.4601515	0.39069974	0.45469254	0.51053464	0.7413467	0.47347057	0.6258588	0.57190967	0.67817926	0.59273356	0.46727166	0.32840458	0.4405134	0.51927245	0.3874272	0.52594185	0.57302934
P538	0.4745486	0.29730394	0.5474174	0.4014082	0.5339727	0.4793802	0.47185844	0.5957428	0.6353039	0.21447945	0.44681662	0.57016087	0.42474782	0.5598944	0.46362233	0.44116822	0.49010518	0.4588208	0.5365517	0.5727758	0.3546093	0.5383447	0.30864	0.58268654	0.451158	0.3860609	0.46187678	0.62943095	0.68575233	0.57515436	0.46965978	0.73382694	0.36879858	0.63271147	0.52579916	0.5620258	0.56767046	0.42988738	0.6046571	0.63427407	0.655668	0.5111124	0.65445155	0.5261737	0.4605356	0.6463093	0.49025327	0.58105147	0.4693114
P539	0.47651225	0.3852125	0.46028847	0.4017422	0.54007757	0.44011307	0.40991354	0.546005	0.7282921	0.32797354	0.5726847	0.5395576	0.46997574	0.58428526	0.52199614	0.3163618	0.42551157	0.6449079	0.56135815	0.47728002	0.5087106	0.578656	0.52120215	0.4998269	0.6403748	0.42586723	0.5500887	0.5525378	0.53052026	0.3976775	0.687305	0.7195936	0.5339775	0.41933995	0.49899578	0.5506539	0.6580557	0.5919019	0.5402609	0.6838691	0.6258763	0.48061237	0.5593084	0.30636975	0.5313897	0.45199874	0.38375485	0.62350047	0.61762756
P540	0.57346976	0.51045674	0.34595442	0.6110854	0.44282946	0.5400057	0.5483302	0.25740147	0.24000072	0.59502244	0.57103556	0.28462288	0.4025026	0.44399533	0.3967254	0.70157266	0.6089618	0.3581563	0.44343072	0.42933753	0.48821336	0.48373502	0.64282644	0.55536133	0.53004307	0.59747314	0.35732672	0.3978757	0.4308499	0.42386156	0.35021502	0.4310366	0.6195203	0.38652888	0.3043097	0.26605728	0.41822106	0.44574195	0.55411834	0.38432318	0.46936372	0.58394885	0.43110356	0.47922775	0.49442318	0.50500524	0.5364201	0.25932574	0.49650592
P541	0.23469849	0.5652517	0.43491247	0.4788994	0.36819097	0.6000457	0.79231066	0.5234668	0.49137563	0.55379385	0.43466708	0.4050633	0.48048592	0.19415097	0.3571203	0.4116542	0.65895385	0.43217653	0.24316625	0.25348198	0.54646933	0.34369257	0.4058477	0.39606237	0.43856236	0.6228624	0.59346503	0.63120353	0.40624446	0.49021482	0.40457797	0.46218318	0.34407684	0.48393527	0.40440685	0.4060796	0.42617625	0.4735345	0.6711433	0.5389375	0.5583893	0.39243948	0.33455548	0.5847677	0.393893	0.6189959	0.59268683	0.47995692	0.4664111
P542	0.5988561	0.45330593	0.5150932	0.45954552	0.48730916	0.35906535	0.37398973	0.6006544	0.6710938	0.50574344	0.5317881	0.6007563	0.37231672	0.5514071	0.53326046	0.42111224	0.3426224	0.64705396	0.72715306	0.51517	0.49672362	0.39483878	0.46931738	0.5926793	0.4666968	0.45192686	0.32617497	0.591567	0.49755976	0.52607375	0.59711695	0.6694334	0.5421586	0.48615357	0.65951115	0.4489683	0.6371035	0.51825845	0.47059864	0.5078219	0.6028417	0.633518	0.4117636	0.3519992	0.6132993	0.4765039	0.45708442	0.53314507	0.7631206
P543	0.6841488	0.4960835	0.4565837	0.30548173	0.6905208	0.51918167	0.4126851	0.5057052	0.33568507	0.42890722	0.5713564	0.25822556	0.5603335	0.5921808	0.5344231	0.52193654	0.66698146	0.21866496	0.4601111	0.38634983	0.3787587	0.7818122	0.54168195	0.5145594	0.53297526	0.33127895	0.50305235	0.3617647	0.59461004	0.216192	0.4891939	0.42896345	0.43062463	0.29116458	0.30896717	0.50487816	0.5842844	0.4593575	0.5575088	0.4070073	0.48824432	0.43686408	0.4782853	0.6344739	0.34276786	0.5219425	0.38035846	0.45630518	0.47073847
P544	0.47737715	0.47208503	0.49855503	0.55836606	0.48889628	0.411223	0.41866952	0.41992435	0.342538	0.5453144	0.5269835	0.57792056	0.51855046	0.6607706	0.59418124	0.7491572	0.5374017	0.4655654	0.6079806	0.50644016	0.6131753	0.5195853	0.6213963	0.43155074	0.58238965	0.405359	0.44324365	0.33877352	0.5454958	0.59172606	0.33304244	0.32447103	0.72558236	0.5824811	0.52811396	0.5651201	0.5140152	0.40148613	0.4601006	0.32439014	0.38502192	0.5910436	0.54832643	0.3832357	0.39367568	0.5878979	0.46438596	0.38982624	0.42614263
P545	0.51717544	0.6095368	0.25171167	0.5175063	0.33061913	0.6579447	0.60990787	0.45800424	0.5308116	0.5371721	0.25649983	0.43066382	0.20609653	0.3587206	0.59945256	0.3811448	0.46552894	0.56047654	0.37246773	0.5337432	0.5516527	0.40435952	0.5923919	0.6167763	0.40207976	0.65467834	0.5356891	0.5684221	0.2684278	0.4615781	0.40739486	0.48206043	0.5230842	0.549379	0.4277725	0.41167146	0.25600675	0.32584655	0.6010671	0.65090424	0.45374605	0.40758127	0.33375266	0.5291931	0.53742516	0.27159503	0.4670727	0.32989955	0.5696724
P546	0.668732	0.49432805	0.42711478	0.3486099	0.58218503	0.5454771	0.4373447	0.48919916	0.47713578	0.27995646	0.4260923	0.34749964	0.4287389	0.4624732	0.38101563	0.4043682	0.6253514	0.31531832	0.45125052	0.5295433	0.26574662	0.65325975	0.40803164	0.7360302	0.39245752	0.4591883	0.48058322	0.5137195	0.6351051	0.37518564	0.51332927	0.67459995	0.2885236	0.41151235	0.4144622	0.40668032	0.48602143	0.45212302	0.5546164	0.55463034	0.64245117	0.43054622	0.5790727	0.6324187	0.50702345	0.51504964	0.4133724	0.54807234	0.5788146
P547	0.3525582	0.47654068	0.38878232	0.39139742	0.31858376	0.779	0.7231214	0.56690544	0.6667357	0.43163654	0.28007594	0.4140952	0.27138275	0.25222316	0.42981738	0.2512572	0.48703045	0.40001637	0.31690297	0.42364934	0.43427134	0.45971492	0.4115445	0.48056984	0.41439733	0.5138817	0.58746916	0.72136474	0.40729862	0.44164848	0.42004684	0.5645353	0.34473726	0.5671221	0.39876497	0.5319353	0.4188187	0.3956623	0.7506707	0.734375	0.58936965	0.3355296	0.437968	0.6816807	0.40737838	0.49446315	0.54114425	0.42174923	0.52617335
P548	0.55906916	0.7169496	0.40199047	0.41054353	0.41948542	0.55585426	0.503544	0.5821022	0.44317895	0.4769567	0.24337701	0.49786726	0.37705472	0.3926507	0.59091395	0.47474352	0.5310725	0.40959632	0.4053072	0.59033287	0.4544008	0.40880919	0.38314196	0.7058226	0.29129198	0.5146307	0.5741164	0.6154063	0.36997733	0.5039514	0.39404166	0.48900363	0.35288593	0.61055315	0.52971786	0.4564438	0.2683474	0.3799876	0.49237138	0.5855941	0.4117406	0.36902827	0.39824027	0.66172105	0.53230757	0.49541533	0.48100856	0.51132995	0.54275125
P549	0.43609485	0.30717668	0.5007358	0.36705968	0.5260752	0.49391103	0.45965666	0.56514555	0.63690233	0.38917318	0.54782367	0.43325487	0.40309876	0.45838806	0.37087196	0.3962704	0.44488624	0.4875775	0.5975473	0.48588994	0.3493229	0.42123884	0.37258977	0.5635515	0.53774	0.40704206	0.3910917	0.70095825	0.71118784	0.4464031	0.64959633	0.7890776	0.38338718	0.44365907	0.4637874	0.4770941	0.6877261	0.54550505	0.5849858	0.6469937	0.7476577	0.64095813	0.53952104	0.50222206	0.63002497	0.57589215	0.5676545	0.5440912	0.59969026
P550	0.4809245	0.51749414	0.7256556	0.32543954	0.52077997	0.28351545	0.38680238	0.6574841	0.6096555	0.43854997	0.6273209	0.6996797	0.6439492	0.51318985	0.39156815	0.4942915	0.58481574	0.55660087	0.63153857	0.40048146	0.4299918	0.49078608	0.41421887	0.5227583	0.5952414	0.30842575	0.59862	0.5352941	0.5998301	0.5234375	0.558341	0.67213506	0.49954715	0.5737764	0.6932841	0.5708144	0.6484153	0.636362	0.40643382	0.4164972	0.5935977	0.46018252	0.6411033	0.4380892	0.3898287	0.68955535	0.49723208	0.7816471	0.5711009
P551	0.35803813	0.5522731	0.40025213	0.41511217	0.5007443	0.5998803	0.6378152	0.5985315	0.64368665	0.44998577	0.44065532	0.4476406	0.47304082	0.42303872	0.63102716	0.3130042	0.513859	0.5420248	0.32465985	0.40616852	0.626269	0.5456981	0.44540307	0.37595612	0.52815	0.54994845	0.68456596	0.59793055	0.35177112	0.4478259	0.57263935	0.45781916	0.413699	0.392263	0.3730331	0.61941564	0.4781904	0.4497271	0.63371694	0.6827967	0.45718426	0.3374776	0.3441556	0.45821172	0.40996945	0.45731327	0.38520008	0.49051344	0.49659637
P552	0.4219025	0.47704634	0.56396526	0.5324871	0.5084448	0.5269106	0.5445269	0.6319538	0.7890399	0.4279796	0.54036486	0.59955025	0.55536854	0.44262046	0.55082196	0.24261384	0.35254902	0.6905197	0.45535713	0.5634602	0.54662114	0.50015557	0.43211985	0.41444698	0.5319793	0.52888024	0.65690756	0.63661534	0.40564492	0.50209934	0.6830238	0.66331804	0.4854485	0.4964292	0.5922426	0.59776264	0.5032272	0.6810024	0.46478844	0.718958	0.49064264	0.36494437	0.5554509	0.42336953	0.55422366	0.40859437	0.48329094	0.65761656	0.50857234
P553	0.48110643	0.64978194	0.46535298	0.34258458	0.5166208	0.63304615	0.6093609	0.68026006	0.49519524	0.45465556	0.30667484	0.38485625	0.43575218	0.2531092	0.50026286	0.3648603	0.63025546	0.37230882	0.31320202	0.5114774	0.3765081	0.45861873	0.35676512	0.6243976	0.38901186	0.5173446	0.6495928	0.6565543	0.44189578	0.42806605	0.4708327	0.5485674	0.2876582	0.5182607	0.46536037	0.534266	0.29893634	0.4338703	0.5902362	0.6638168	0.4924539	0.28585428	0.46237284	0.7442906	0.45913252	0.5463316	0.48693433	0.5575562	0.47261423
P554	0.40726045	0.5810114	0.4611852	0.34794855	0.44395712	0.46153274	0.6390571	0.5307961	0.49017364	0.44554222	0.46091685	0.5329091	0.47567728	0.41131702	0.5102177	0.4338309	0.7345907	0.3908402	0.33213785	0.2503375	0.53216195	0.6160114	0.49815318	0.44376764	0.5088402	0.45731628	0.68192315	0.4129926	0.4409966	0.489807	0.3041179	0.35544282	0.44902188	0.46585116	0.43716225	0.5372063	0.43605062	0.33867717	0.64039946	0.3829641	0.45584956	0.28480205	0.44710615	0.44876206	0.13063851	0.6429674	0.32480448	0.48261088	0.49062675
P555	0.5249498	0.56658125	0.6593736	0.3879111	0.49804652	0.67265767	0.5895892	0.6003421	0.54576856	0.5962155	0.39573058	0.52494013	0.5346039	0.41847596	0.4799154	0.39344466	0.49493378	0.4155768	0.433156	0.47164527	0.4393923	0.55628425	0.5351254	0.38749108	0.5505582	0.37447542	0.68307924	0.4916908	0.42966443	0.37815973	0.53026474	0.26543736	0.48904034	0.50506246	0.45355737	0.7359475	0.435203	0.51148105	0.4504752	0.47067526	0.38586453	0.25092155	0.50472766	0.6810486	0.3653153	0.41941133	0.539175	0.5104248	0.4007806
P556	0.38705137	0.2515063	0.47367433	0.4383567	0.5466887	0.4175426	0.53232783	0.55576426	0.72906685	0.29667866	0.64165884	0.4972512	0.4762881	0.58474165	0.53069377	0.32335874	0.42132646	0.54510415	0.5400159	0.36847192	0.5107653	0.5863057	0.38870704	0.37361512	0.5276242	0.44984347	0.4385358	0.54294765	0.57718843	0.4910328	0.5348055	0.6558515	0.4341281	0.41849244	0.4836387	0.4874453	0.7330563	0.5255947	0.6740222	0.58596003	0.6470231	0.5617216	0.46294758	0.33826855	0.39525077	0.5624015	0.3730781	0.530815	0.5621415
P557	0.59772766	0.58539927	0.48635516	0.45240378	0.38430277	0.32725912	0.45692816	0.45842585	0.4991366	0.47143558	0.43244815	0.7009131	0.40183154	0.55611163	0.569557	0.47004485	0.5058938	0.6045358	0.5277059	0.43794012	0.5440735	0.53572834	0.58863497	0.5688894	0.42567518	0.5239154	0.55698735	0.34530753	0.4288002	0.61211973	0.31113517	0.44905752	0.54594165	0.65480524	0.69440174	0.43096298	0.38132122	0.38634953	0.4376183	0.37236318	0.388782	0.40434387	0.54284096	0.35235906	0.32571295	0.50265354	0.3949542	0.53061527	0.5800651
P558	0.63595074	0.4973966	0.5114247	0.32230815	0.55556566	0.47486228	0.43952695	0.5686752	0.6491596	0.31682304	0.49867412	0.5209938	0.4551117	0.5464478	0.5355048	0.32920292	0.5330465	0.48267797	0.50849843	0.510162	0.40118468	0.7090338	0.47623175	0.6368595	0.52026826	0.41579846	0.5702717	0.47058457	0.5035815	0.41725817	0.4976558	0.6097352	0.47272176	0.39848632	0.4955023	0.54890865	0.529347	0.48433444	0.56792176	0.5440728	0.56692886	0.36335278	0.5850159	0.490231	0.35329926	0.47575453	0.27012008	0.6235029	0.584747
P559	0.6824881	0.46356463	0.50809544	0.33633074	0.68441594	0.4473486	0.33038342	0.45735458	0.4248622	0.40371904	0.6438057	0.35540646	0.6393631	0.6470933	0.43042964	0.49892318	0.5726865	0.31443095	0.5763333	0.45051518	0.3373516	0.79800713	0.50140625	0.5551267	0.5400559	0.34288225	0.45590776	0.34253594	0.6819204	0.31810158	0.58135515	0.51524276	0.42819247	0.21800762	0.36820015	0.5169039	0.6734606	0.52564573	0.50903547	0.34427083	0.56570864	0.5397877	0.5389337	0.5733129	0.44598776	0.4679984	0.3297099	0.5252416	0.5305216
P560	0.6027045	0.62366617	0.37103036	0.522558	0.32653132	0.40402433	0.4886621	0.33952454	0.5147048	0.5402927	0.51916885	0.5675128	0.37779784	0.45918795	0.46112955	0.3460314	0.4609459	0.67513037	0.47136775	0.40904406	0.54327214	0.5430513	0.709827	0.58650273	0.5201222	0.6746707	0.57362896	0.30802733	0.25147432	0.4745631	0.40231884	0.5136428	0.62982	0.4686335	0.6101253	0.29037163	0.3731573	0.5294331	0.49620163	0.43412155	0.42794946	0.399748	0.4958855	0.28083974	0.4204147	0.3506433	0.32596627	0.49930134	0.70271826
P561	0.3226117	0.45904565	0.37352684	0.598422	0.40207896	0.56339073	0.7399278	0.35802057	0.56755066	0.38822606	0.4620698	0.43919018	0.48753807	0.3551881	0.4398305	0.32508308	0.5691501	0.5636498	0.22457239	0.3973991	0.5243189	0.5124991	0.42134792	0.47497612	0.35889474	0.78263384	0.58472747	0.48344383	0.41302252	0.54569346	0.4641628	0.532419	0.32459536	0.4253018	0.3993539	0.3308123	0.40102527	0.46153986	0.6052205	0.6073666	0.5332991	0.3907338	0.47857344	0.42794627	0.46889392	0.42950097	0.42605066	0.49977937	0.4494975
P562	0.6465249	0.47371864	0.49491525	0.5975596	0.34610608	0.55124474	0.50847554	0.3000452	0.50741893	0.62538344	0.5126511	0.5473869	0.35284233	0.48378256	0.35929763	0.37684715	0.36795613	0.5906153	0.5580623	0.4504539	0.47732517	0.52654207	0.7189005	0.50487626	0.5213517	0.6002223	0.44423175	0.3087966	0.31927538	0.41755477	0.448257	0.3577462	0.66374993	0.39692208	0.5060296	0.37794903	0.4651143	0.5203695	0.46934924	0.32491735	0.4794376	0.48428068	0.46032196	0.3842403	0.46586883	0.2585701	0.42697862	0.35022378	0.6584279
P563	0.3656368	0.40524018	0.43180797	0.31429967	0.5665561	0.4397224	0.4955935	0.6512932	0.602294	0.45056105	0.62272143	0.4141366	0.5032739	0.50070965	0.5263985	0.45515758	0.54050165	0.43784636	0.5423776	0.2914573	0.5230146	0.49882108	0.45274305	0.3889297	0.6146328	0.326674	0.4810295	0.661028	0.5786487	0.37810326	0.55519897	0.6522773	0.49994573	0.40742522	0.44261432	0.550835	0.7238853	0.49634317	0.67319334	0.5661556	0.6464687	0.59905255	0.37956396	0.466841	0.407236	0.6425734	0.48703003	0.52864933	0.5635899
P564	0.4914232	0.51920235	0.4819966	0.4375066	0.5917369	0.6440881	0.54467905	0.5241418	0.37848237	0.44911966	0.42716974	0.31069076	0.5774198	0.44232044	0.46676636	0.5450349	0.64805996	0.22024179	0.3657287	0.49356365	0.38893858	0.61705786	0.3833929	0.5205448	0.4107055	0.41517857	0.5425028	0.5233725	0.61100817	0.39131075	0.50466186	0.43082646	0.31745136	0.39541414	0.3067426	0.55180323	0.4803158	0.4312351	0.54015285	0.48448026	0.5013582	0.4324998	0.4940253	0.7534832	0.4592561	0.5158506	0.5171613	0.44781095	0.3610018
P565	0.4393314	0.606189	0.28763497	0.4714722	0.37079212	0.5561253	0.6183753	0.4724488	0.4392001	0.4449457	0.15432227	0.518132	0.31442097	0.4798025	0.6667245	0.47177026	0.54650134	0.43691158	0.3465266	0.51904553	0.57989335	0.45505264	0.43194038	0.5733489	0.20552509	0.6214733	0.52326596	0.5024203	0.4420211	0.6258287	0.29083413	0.3200802	0.32020935	0.63383627	0.4583944	0.49131387	0.2919462	0.1569295	0.5869936	0.5153113	0.4093836	0.41748682	0.30535394	0.5846431	0.44753075	0.460569	0.43250334	0.3403448	0.46639368
P566	0.4399957	0.46643072	0.5559153	0.48978746	0.6311783	0.6440065	0.46199465	0.60810566	0.5198195	0.4359685	0.38697737	0.4528248	0.5632038	0.5343297	0.5524843	0.55445474	0.4471212	0.4519479	0.46382028	0.7244886	0.47760043	0.50416636	0.4494119	0.43732595	0.5803668	0.36652222	0.5783884	0.64161766	0.63438976	0.47511536	0.6652064	0.51446706	0.4648103	0.5887163	0.39391464	0.7575781	0.47159174	0.51331484	0.4220168	0.7041071	0.46603453	0.44995376	0.62125623	0.6818691	0.6498931	0.48522943	0.6531992	0.52706915	0.2622016
P567	0.4173549	0.33142245	0.44752496	0.7312966	0.49580422	0.55194664	0.49437016	0.38866237	0.55597687	0.5110773	0.4336446	0.54628813	0.46990985	0.60643554	0.5056217	0.4806669	0.22714333	0.5982793	0.57243407	0.6910387	0.53599304	0.4203013	0.46304905	0.41118684	0.39966172	0.5991818	0.3111505	0.51598275	0.6005524	0.6528927	0.5940468	0.46772587	0.4676259	0.51067024	0.48668665	0.5290398	0.5617779	0.46218598	0.46799302	0.54581404	0.5403538	0.72491175	0.46298242	0.45729434	0.77308255	0.3370826	0.5783691	0.35195762	0.45013866
P568	0.421357	0.5347341	0.5571572	0.49481958	0.4596592	0.5057342	0.69592214	0.5077805	0.60124725	0.5286597	0.5787433	0.4706376	0.5639017	0.31781763	0.43073273	0.2857428	0.5283224	0.52014107	0.33986998	0.30472347	0.51186705	0.5008763	0.40883243	0.37915638	0.38782644	0.66968143	0.56636345	0.5015161	0.4239529	0.51252896	0.5317974	0.47008193	0.29722482	0.3785812	0.5478377	0.38507757	0.5066952	0.5994462	0.5090049	0.45522904	0.49331397	0.36125347	0.40083003	0.46819678	0.39413947	0.4888341	0.49240863	0.5520409	0.546432
P569	0.32883215	0.42781603	0.5386725	0.6968138	0.28993118	0.49203867	0.5875244	0.47893867	0.61493427	0.5416698	0.47155714	0.66977364	0.42577833	0.41693348	0.4900103	0.48221266	0.35306323	0.702207	0.49412474	0.57600534	0.58471334	0.25271642	0.42564964	0.47116342	0.44146445	0.6761043	0.43700787	0.5964866	0.3746499	0.76208204	0.4265564	0.57141405	0.53684926	0.7086933	0.66690457	0.4021435	0.40746137	0.5352528	0.49027237	0.5836089	0.4760787	0.56526905	0.5253833	0.36918846	0.58696735	0.5205773	0.5929081	0.4988549	0.5018399
P570	0.53307277	0.5969695	0.5175939	0.38910297	0.5086278	0.55671775	0.51683205	0.4693371	0.4316599	0.66282445	0.5717039	0.3460796	0.52088374	0.36305845	0.34722373	0.44402352	0.59122044	0.46732634	0.46797773	0.32046187	0.47546777	0.5166624	0.7104682	0.42114192	0.7032156	0.43248245	0.61862475	0.45544574	0.4430248	0.22025692	0.6189788	0.4624856	0.5904226	0.35598418	0.38554674	0.51374394	0.53219056	0.6415154	0.46926314	0.48244	0.48470455	0.35352948	0.48655096	0.55921733	0.47005782	0.43704298	0.58045244	0.51377386	0.53112876
P571	0.6455391	0.45754045	0.23341024	0.5262225	0.35085666	0.56530976	0.49571636	0.30468428	0.527155	0.364684	0.35602853	0.41789296	0.18683982	0.5022916	0.46669215	0.39571363	0.45903495	0.53453827	0.47131118	0.5474999	0.42870024	0.5442588	0.57107884	0.7461766	0.37761557	0.6735404	0.37918034	0.46546084	0.40970853	0.48183808	0.40183583	0.6356907	0.49310085	0.45899445	0.404558	0.27498448	0.3702124	0.339723	0.6191514	0.59493846	0.56830144	0.51614845	0.45468235	0.39851946	0.5636716	0.35074311	0.34784603	0.3363745	0.69264627
P572	0.30623743	0.5414082	0.7031857	0.47049496	0.49156758	0.4080831	0.53837776	0.66230255	0.60396665	0.46310437	0.49034148	0.6756777	0.6642645	0.3456727	0.39991444	0.44268435	0.51265687	0.5852672	0.4659713	0.5469104	0.4327725	0.32651633	0.27212152	0.48356882	0.4387897	0.4914382	0.6207619	0.65735394	0.5855453	0.67444384	0.5522717	0.63319623	0.33041745	0.67423624	0.7107367	0.5620926	0.4709232	0.5978925	0.40353942	0.56875736	0.55317706	0.4595568	0.61806786	0.59222764	0.5304516	0.65377516	0.6214247	0.7580543	0.40250045
P573	0.36322716	0.5587827	0.34009552	0.60257965	0.38020387	0.6096502	0.55663264	0.5556778	0.6167082	0.4923841	0.31242916	0.5426923	0.32105592	0.4286132	0.66161984	0.43946922	0.33492714	0.6240343	0.43977383	0.6606917	0.6515066	0.31394374	0.48955137	0.5058541	0.44486633	0.5990009	0.54243577	0.6933105	0.33658168	0.5926984	0.50285304	0.57971185	0.5528898	0.6701292	0.52814394	0.5161714	0.3520963	0.46236464	0.5420471	0.78309166	0.44262266	0.45982575	0.4506821	0.47332764	0.6542694	0.4443662	0.5690025	0.43160233	0.50031745
P574	0.35671055	0.51387304	0.7106539	0.54238504	0.4701191	0.50392365	0.58521223	0.67303836	0.7259259	0.5387343	0.5942739	0.6530991	0.6010666	0.31875205	0.40610287	0.3393752	0.4125056	0.6464225	0.47554177	0.47337595	0.5367353	0.3274885	0.36202943	0.38742357	0.5483272	0.5017114	0.5717002	0.6984698	0.43013215	0.5835228	0.66391546	0.6258085	0.45730594	0.5256583	0.6912379	0.53466034	0.5496003	0.7377024	0.4139294	0.5875355	0.56173044	0.42241907	0.53924084	0.45312437	0.5271693	0.5568661	0.6223313	0.7086076	0.5309569
P575	0.5371116	0.6610567	0.550139	0.5647519	0.45469663	0.5400717	0.5414385	0.48090303	0.36405194	0.6885733	0.43323213	0.5423147	0.52582794	0.4711137	0.5929344	0.5346472	0.48418564	0.45324603	0.42694375	0.4855666	0.5866056	0.5415241	0.58675385	0.38729608	0.4319247	0.56896627	0.5626529	0.31612608	0.34583923	0.56659055	0.35126382	0.15634188	0.52229655	0.53278136	0.53674835	0.5446747	0.32318267	0.42564753	0.42666873	0.29318383	0.25269195	0.3993097	0.42556986	0.5519268	0.3651702	0.43585852	0.47950667	0.36381942	0.4277061
P576	0.51506543	0.55137455	0.59540147	0.34059775	0.5661455	0.6399545	0.50131816	0.7222997	0.54715157	0.502864	0.41083485	0.44045678	0.53028166	0.39020988	0.4916886	0.43733078	0.50931394	0.355728	0.46319008	0.53958833	0.3828449	0.5010355	0.3853853	0.4687963	0.47518933	0.33193842	0.5657423	0.6617143	0.53569216	0.40567142	0.5722684	0.5137418	0.36256066	0.5474101	0.5118935	0.670685	0.4807359	0.51476574	0.48925075	0.5901186	0.5013917	0.40801573	0.5014542	0.7639895	0.48019552	0.5386249	0.5922145	0.556102	0.4363433
P577	0.5192731	0.4231475	0.4187249	0.46654564	0.45524186	0.5754627	0.33030164	0.4690199	0.43106464	0.5869533	0.45945427	0.42801753	0.34560722	0.55015033	0.4312716	0.64285713	0.40301934	0.42947	0.72614735	0.5916728	0.42461014	0.37463146	0.5979105	0.55002475	0.5842207	0.32009143	0.32031998	0.6073725	0.6136956	0.41349924	0.5397257	0.61768264	0.6480298	0.5446555	0.44055387	0.52070063	0.6259224	0.4741807	0.50925994	0.54352593	0.62108094	0.7727165	0.4808442	0.56759405	0.69658726	0.4826753	0.6510883	0.34056535	0.6097745
P578	0.46000144	0.16029862	0.51286715	0.5488296	0.6566606	0.5235324	0.45918626	0.46619934	0.54036105	0.35135856	0.6994546	0.30110738	0.54521024	0.5722464	0.35497445	0.5180482	0.43336016	0.34842792	0.58907306	0.50335383	0.32687598	0.569743	0.3713609	0.41645345	0.5210199	0.3986594	0.23123308	0.59602785	0.78534234	0.4582061	0.62956196	0.7265249	0.40077785	0.38134372	0.3838488	0.4556441	0.7766628	0.57245976	0.6019902	0.53343314	0.74862075	0.78274727	0.564705	0.5477407	0.6120036	0.5760083	0.6102834	0.4298551	0.44972587
P579	0.20050718	0.45017248	0.5096761	0.47122416	0.5153181	0.5199693	0.64846474	0.69539016	0.6086374	0.39033127	0.41303897	0.57429135	0.55825245	0.42844817	0.60833216	0.44981867	0.5509654	0.4782809	0.35293913	0.4595655	0.5719119	0.41919634	0.3017625	0.35071188	0.44260097	0.458707	0.6502763	0.67404264	0.5357886	0.6115212	0.4471795	0.48651662	0.38897908	0.6254803	0.5069875	0.66486675	0.47286457	0.41295642	0.6160815	0.6352304	0.49954614	0.43248758	0.4823305	0.55265903	0.39147383	0.6609069	0.51327515	0.5661493	0.31855837
P580	0.58103067	0.50329685	0.33815196	0.5858493	0.39081654	0.37401202	0.5809728	0.2783581	0.373081	0.4583797	0.5374363	0.3952024	0.3674362	0.41614315	0.40534377	0.5243836	0.6231265	0.54157865	0.4147592	0.40462187	0.45828885	0.42472824	0.51323503	0.6731718	0.38091704	0.77346426	0.38116184	0.41368097	0.42236924	0.52196676	0.35198796	0.5823303	0.44759816	0.44114226	0.45841673	0.12966761	0.39902103	0.42039967	0.5547536	0.45862657	0.55042106	0.5503471	0.41775438	0.33416522	0.49320397	0.5130195	0.42093185	0.42276406	0.6370226
P581	0.45787224	0.77669835	0.4589308	0.44138926	0.39190772	0.3707834	0.58584625	0.5515974	0.37053478	0.65614617	0.3289442	0.6105554	0.5208319	0.4142665	0.59708065	0.5089202	0.62079644	0.51777977	0.38369593	0.32438856	0.65153444	0.37695464	0.5031333	0.50589156	0.32042718	0.5827118	0.60851943	0.4050004	0.35078385	0.5666934	0.32000637	0.2380261	0.40251687	0.58428603	0.6105726	0.42779037	0.33848485	0.3565101	0.4467849	0.3184149	0.3338393	0.36113808	0.2615318	0.48592284	0.3609335	0.53629106	0.4450016	0.5317788	0.5392809
P582	0.5985023	0.30141357	0.40225822	0.5123034	0.6157447	0.61448693	0.4895981	0.3168212	0.43188655	0.35978603	0.6367799	0.1746651	0.4780815	0.5064683	0.3376268	0.44157565	0.53864014	0.2731848	0.4462892	0.4566546	0.29510793	0.7033864	0.4467585	0.56061924	0.44828087	0.5252124	0.30982175	0.44466266	0.6675774	0.32073504	0.56825715	0.62333167	0.34652278	0.21488973	0.24033068	0.32171103	0.6320412	0.52033913	0.61362606	0.5021981	0.6498547	0.5948485	0.5440858	0.56800324	0.5623954	0.4589099	0.4495698	0.36637524	0.5180525
P583	0.40923977	0.4508763	0.29491377	0.3155199	0.4686296	0.5794363	0.643049	0.5054633	0.4575314	0.2885048	0.31940705	0.38768032	0.3418127	0.45260724	0.49069145	0.42954898	0.69573665	0.251019	0.3176992	0.34497857	0.42079616	0.61913043	0.3959434	0.58071756	0.38174844	0.45601574	0.55644447	0.52032214	0.5789855	0.43390417	0.2627687	0.46659958	0.31054652	0.47957894	0.27935693	0.48717454	0.4442117	0.17848001	0.78581846	0.53622335	0.6054473	0.40614146	0.4089962	0.5943841	0.24789901	0.6259744	0.351065	0.37703446	0.47216523
P584	0.4475076	0.50201553	0.3303763	0.25930345	0.52347445	0.5490174	0.56409156	0.54150474	0.3988904	0.3450482	0.36387327	0.337202	0.3901586	0.40141678	0.4413235	0.47760135	0.73977	0.21243608	0.37251803	0.3170064	0.35121506	0.5900937	0.37514547	0.6185135	0.37406787	0.426053	0.50247127	0.5527182	0.6172595	0.40737775	0.32258615	0.54522455	0.29372588	0.43471298	0.3475342	0.46329054	0.47584984	0.24124484	0.75293154	0.47779566	0.6208812	0.49301717	0.40915677	0.6394325	0.30332536	0.6907242	0.37239474	0.42192715	0.54715335
P585	0.5541703	0.3898442	0.4605648	0.48645562	0.4160608	0.4078827	0.3950389	0.5302154	0.7053946	0.44792715	0.4917122	0.625148	0.3243067	0.61618465	0.58337724	0.37842453	0.29971755	0.68784875	0.7037472	0.5229738	0.5252243	0.44565064	0.5225931	0.5455762	0.508365	0.47604078	0.39488354	0.53989094	0.44482	0.53477573	0.5299672	0.6283129	0.5994464	0.56357026	0.63559234	0.48888233	0.61088616	0.49184498	0.53769916	0.55901116	0.57328117	0.60879886	0.43945122	0.2901826	0.5481407	0.42215282	0.4215662	0.4956442	0.725905
P586	0.396847	0.41127187	0.60922796	0.49387872	0.60865647	0.43335122	0.5589392	0.6867276	0.74340296	0.31082717	0.48765475	0.6473894	0.613682	0.56082493	0.6572827	0.30801144	0.4083318	0.54193866	0.43171704	0.51201993	0.564474	0.5949374	0.26639962	0.3846773	0.3612658	0.46726438	0.57724047	0.58491516	0.56949717	0.62909144	0.56301	0.5004892	0.31339616	0.52561635	0.60426915	0.64311695	0.58222777	0.4887484	0.506523	0.5645785	0.5118864	0.39427707	0.5171408	0.48466527	0.40405434	0.53682685	0.41306397	0.6592193	0.39074686
P587	0.38119632	0.5265562	0.33092245	0.5335512	0.32272583	0.43379945	0.48807618	0.3825923	0.43928444	0.5218251	0.47365272	0.5515551	0.36639005	0.48971432	0.5193114	0.6252269	0.48901138	0.6413069	0.49863595	0.5196947	0.6079884	0.31121135	0.6595775	0.5379028	0.6303421	0.54373467	0.5461665	0.5248844	0.37019387	0.55832744	0.38352978	0.6167161	0.71782124	0.69998777	0.5223171	0.3939049	0.38421297	0.46275625	0.5124703	0.6333452	0.46447524	0.5514137	0.5466079	0.326429	0.5407304	0.543119	0.555848	0.46203655	0.5079815
P588	0.43341944	0.4193176	0.8053803	0.6070737	0.6531997	0.41861808	0.51748437	0.591275	0.57148504	0.46707672	0.6877352	0.62322843	0.789851	0.55152106	0.49925548	0.5025539	0.44211122	0.5166026	0.4934836	0.5145838	0.5357089	0.5631257	0.3727742	0.26512468	0.51222783	0.42485788	0.51851577	0.46698174	0.6071711	0.61275655	0.6127692	0.41796228	0.43471566	0.5069891	0.6182526	0.63847506	0.63482475	0.681582	0.33037862	0.38762262	0.4549457	0.4645671	0.63029695	0.53293556	0.4516346	0.5615649	0.5952282	0.6515632	0.27083805
P589	0.6681806	0.6828828	0.45595115	0.4835098	0.5695385	0.50596607	0.39193138	0.49653962	0.34994024	0.6210346	0.39471602	0.44257918	0.54992336	0.61415195	0.66214526	0.57203966	0.5430081	0.41320747	0.5156006	0.5188016	0.57133013	0.5803437	0.54337573	0.5609171	0.38868442	0.47084418	0.51368743	0.37338558	0.44467884	0.37685806	0.5051326	0.24226291	0.46883884	0.40163216	0.40779734	0.54414505	0.4437276	0.38620394	0.3918762	0.36575687	0.3507086	0.4726938	0.3148193	0.57475	0.52029216	0.3548074	0.41517478	0.43284634	0.5288353
P590	0.66601145	0.36830398	0.47954613	0.5884315	0.547578	0.46198517	0.28914747	0.4041466	0.5984584	0.49121845	0.6212628	0.5318975	0.45087114	0.72618043	0.5508025	0.48041582	0.22755663	0.6415402	0.7120154	0.6494384	0.51869845	0.59010154	0.67049354	0.49712324	0.60245156	0.43940702	0.37074348	0.4149879	0.49426192	0.4289345	0.65585613	0.592631	0.71542686	0.42852303	0.51239055	0.49809545	0.6266602	0.60442424	0.39059177	0.5011324	0.50960004	0.6372994	0.5799439	0.36423633	0.6708206	0.26527622	0.4743739	0.43122977	0.55206686
P591	0.3407549	0.53328466	0.40120843	0.3982836	0.45797077	0.6664868	0.7117534	0.6296354	0.66353464	0.49933633	0.4264169	0.40335503	0.40972778	0.3129371	0.5682948	0.21338068	0.48192877	0.42794466	0.3030051	0.32827568	0.5474347	0.53492486	0.41917884	0.3394679	0.4410896	0.5584154	0.6068063	0.6044547	0.3599655	0.42917562	0.48411185	0.43180463	0.33531317	0.40613523	0.40568742	0.5423822	0.47705832	0.4340983	0.7175263	0.6181207	0.4857621	0.35016292	0.2933714	0.5813495	0.34429747	0.47951007	0.43419755	0.4109502	0.537181
P592	0.6430911	0.39185983	0.5813933	0.4232827	0.77757823	0.4271871	0.31731322	0.589322	0.45006365	0.36881253	0.6935713	0.38052312	0.6611067	0.7026969	0.56225973	0.6189868	0.57253	0.3440871	0.601064	0.5376839	0.41172925	0.7160206	0.43952867	0.46336022	0.6031144	0.27476856	0.43637085	0.4616915	0.68508285	0.36047125	0.6204463	0.5599606	0.501916	0.34962144	0.407602	0.59616256	0.68882656	0.55792135	0.46272266	0.46897507	0.52443373	0.56948394	0.56207734	0.5422362	0.46207258	0.5869161	0.43791935	0.5490013	0.41460386
P593	0.4501078	0.6653846	0.40454498	0.5471261	0.25824213	0.6147694	0.7132306	0.5026629	0.46625438	0.64953095	0.29460344	0.50068337	0.29531938	0.2230689	0.43451858	0.47144866	0.5569627	0.5454844	0.3655199	0.42099583	0.54354423	0.2254791	0.52477133	0.564439	0.3700084	0.66880906	0.5032425	0.62748915	0.28534377	0.54296285	0.382137	0.4480483	0.46832728	0.633723	0.55124944	0.35931623	0.27596936	0.43016216	0.52740806	0.5561616	0.45875853	0.4118349	0.31817546	0.5329266	0.5333392	0.4996257	0.6213357	0.42015564	0.6050105
P594	0.4290303	0.5650928	0.55875677	0.44131228	0.60392004	0.53131276	0.54717994	0.7628392	0.55522126	0.38769588	0.4069685	0.49267253	0.5140595	0.37062812	0.59599197	0.4911079	0.5805811	0.47431454	0.38732594	0.59843224	0.4651493	0.37676692	0.28744867	0.53445864	0.4773915	0.42204672	0.60363245	0.75836	0.5350273	0.52741086	0.58896244	0.6316317	0.35339683	0.6381379	0.5345237	0.6292974	0.38981715	0.5224149	0.4720178	0.7396532	0.4899824	0.36772802	0.5380747	0.6605208	0.55226266	0.65033996	0.6045134	0.65203536	0.37971827
P595	0.64857584	0.4488583	0.35852835	0.47524735	0.49865523	0.5113422	0.39429957	0.356025	0.4023844	0.60276836	0.5216611	0.3355584	0.36521998	0.5874348	0.47184473	0.51047087	0.45654562	0.40370882	0.6491661	0.40965912	0.43216285	0.5864321	0.60561824	0.5447563	0.45246804	0.49869505	0.29316798	0.35201058	0.55659646	0.36383733	0.49373585	0.41301748	0.498827	0.2923422	0.36875942	0.3893912	0.6248211	0.37763903	0.5563142	0.34449336	0.55766946	0.6991402	0.29001424	0.44951323	0.5327665	0.35600805	0.41409677	0.2527943	0.7102764
P596	0.32592657	0.47745264	0.4415467	0.4086031	0.567322	0.33846706	0.5383485	0.55054647	0.3604091	0.35569006	0.58139825	0.41386127	0.59287506	0.47782195	0.5186478	0.6893771	0.7677908	0.43533602	0.38493523	0.38145137	0.5093354	0.45090863	0.4125508	0.47632024	0.57586604	0.46656775	0.57094085	0.5372823	0.62493205	0.53140694	0.4013514	0.64089864	0.44116667	0.612384	0.45415437	0.4444799	0.48833334	0.47436556	0.56654346	0.58674455	0.5173162	0.48943523	0.5766366	0.4365949	0.3867833	0.8197448	0.52909446	0.60811114	0.35481876
P597	0.48936245	0.651358	0.3497103	0.4365677	0.32944542	0.64955974	0.5949967	0.5626628	0.4967195	0.50659484	0.07722731	0.561788	0.24967507	0.3976665	0.60480875	0.42476493	0.5076956	0.4660091	0.41349143	0.56153876	0.50659186	0.39298952	0.4610561	0.66083586	0.28066674	0.55968344	0.54376495	0.57139456	0.38297987	0.5780837	0.34023753	0.35703996	0.3929077	0.6674249	0.506496	0.5578147	0.25150815	0.20641625	0.57132936	0.5595205	0.4416175	0.3738128	0.35303965	0.60724187	0.48315516	0.4154251	0.4568987	0.39008567	0.55779916
P598	0.60948855	0.5225139	0.23891757	0.50123906	0.43803138	0.46548498	0.50181824	0.38021168	0.53558433	0.42925677	0.48230308	0.42797762	0.30648416	0.54859406	0.5998957	0.39973012	0.48595485	0.53982127	0.47265527	0.40801242	0.55270755	0.6269413	0.6019486	0.6008783	0.42177176	0.63844866	0.4504888	0.38227895	0.3204392	0.4446453	0.39066204	0.5031181	0.5765608	0.35036	0.4454841	0.32251677	0.44649473	0.34377998	0.63592035	0.46500233	0.4778042	0.5135844	0.34178415	0.3126606	0.39642727	0.34658864	0.2257759	0.3321694	0.698944
P599	0.5266737	0.60133743	0.5110502	0.5897568	0.4251518	0.5454852	0.58501756	0.43438357	0.37784877	0.78547263	0.52657837	0.43919045	0.50064003	0.39272407	0.5006028	0.51067114	0.47198486	0.49806762	0.46030903	0.36189824	0.5839762	0.4246267	0.6384884	0.3556507	0.4759525	0.5975165	0.46019086	0.41118553	0.32392624	0.451878	0.46329036	0.2521366	0.54957765	0.45378953	0.5125151	0.42063788	0.4363859	0.51088816	0.46485677	0.3276303	0.37040526	0.5058261	0.32418495	0.51739824	0.4590053	0.38511786	0.58258665	0.35659975	0.52106005
P600	0.6016013	0.55702895	0.489421	0.4765501	0.4024277	0.51119494	0.4765148	0.41816002	0.35754433	0.7377156	0.58267814	0.42239287	0.4117562	0.44043192	0.38365924	0.5567357	0.5113674	0.44800967	0.5907276	0.33172518	0.4707403	0.46679503	0.71430904	0.45853508	0.60306156	0.47277164	0.4172822	0.38209048	0.3550312	0.3492747	0.40088984	0.36437646	0.66398984	0.41865218	0.47975203	0.39613143	0.50836045	0.511658	0.5494766	0.29393798	0.46371362	0.5538483	0.38210478	0.46977577	0.40726858	0.47175235	0.52310646	0.34056315	0.6603915
P601	0.60625	0.5427775	0.3200708	0.49362522	0.40607208	0.47949323	0.4165444	0.4088155	0.4881615	0.48085365	0.42911506	0.43224669	0.3308676	0.4543007	0.393305	0.40967798	0.47590426	0.515332	0.5534359	0.51873094	0.3923915	0.43623993	0.48648697	0.7568279	0.38642287	0.59003335	0.3689712	0.5193916	0.42861274	0.42372024	0.47463715	0.6487998	0.45409486	0.38788265	0.4487755	0.27841505	0.44855097	0.43052655	0.5746848	0.47853026	0.60890204	0.6066162	0.36577037	0.46979815	0.6351637	0.39459372	0.38343358	0.4229883	0.74997276
P602	0.4914832	0.6300524	0.507471	0.5490599	0.30858096	0.63831663	0.58015144	0.42607892	0.48359373	0.8036181	0.39439955	0.55818254	0.39789587	0.3982853	0.49597454	0.4305081	0.38563353	0.6186595	0.49619606	0.43220806	0.6300951	0.39622808	0.7445085	0.39147356	0.57592535	0.58137906	0.5658949	0.4022401	0.28401408	0.44443217	0.4861855	0.21642719	0.67309374	0.51640964	0.5100576	0.5535754	0.37669015	0.49572203	0.44036648	0.41636416	0.34419614	0.39602274	0.39850506	0.49424833	0.49742314	0.27731183	0.56877786	0.38128272	0.543117
P603	0.59550345	0.4881324	0.3555436	0.41302902	0.5647108	0.5886389	0.45955765	0.4659845	0.4218351	0.51282007	0.5841606	0.24676497	0.45683566	0.52320653	0.48655942	0.47627488	0.5730481	0.32250598	0.48890713	0.339563	0.46758845	0.65624887	0.5828751	0.48892438	0.5474514	0.42384622	0.4241161	0.43247053	0.4428921	0.23240109	0.500516	0.48674926	0.5199826	0.25252342	0.30820325	0.41816407	0.5701299	0.4889165	0.6373389	0.45985594	0.51062936	0.516288	0.37224355	0.5042745	0.4310721	0.4595426	0.37409317	0.36419505	0.6211592
P604	0.34119156	0.31104642	0.41033858	0.38948768	0.5425411	0.5145916	0.6033571	0.6405515	0.6620274	0.36825174	0.5679544	0.43112186	0.40639746	0.5190807	0.60335344	0.43078446	0.51359004	0.4832041	0.4925833	0.33141103	0.57403076	0.5224534	0.45291674	0.32948944	0.62069213	0.4062395	0.47013417	0.61999184	0.5213072	0.45100364	0.4994711	0.6029599	0.51841176	0.4666859	0.40970317	0.59193254	0.65388215	0.45171994	0.7446154	0.6640248	0.58625656	0.51756036	0.39516532	0.3766637	0.35326794	0.64339656	0.43161443	0.44608173	0.5185233
P605	0.34474728	0.6343507	0.54601586	0.5447709	0.4235501	0.35037833	0.56068426	0.5926776	0.5145597	0.57975996	0.40630174	0.75467545	0.559523	0.5194352	0.71978617	0.5787739	0.46503472	0.649666	0.46282598	0.48329702	0.76266474	0.36166668	0.4905449	0.3687367	0.4611649	0.51749235	0.6286409	0.5049507	0.3679914	0.7383831	0.3646279	0.29967752	0.5888392	0.7095122	0.7123122	0.6027738	0.3985669	0.41143766	0.41534516	0.435096	0.31391856	0.42848262	0.43158808	0.3992437	0.37451926	0.5655848	0.50395757	0.5683655	0.38748452
P606	0.47773087	0.49832967	0.5961986	0.45438364	0.54341424	0.53009963	0.5522734	0.54803	0.39013112	0.46704087	0.526852	0.41818672	0.57091844	0.40467435	0.39844698	0.56346726	0.6413364	0.3140245	0.39827657	0.46589303	0.40051466	0.5159777	0.42657098	0.4742836	0.5064044	0.40787172	0.5298169	0.5286395	0.5947699	0.46889043	0.45167777	0.48107454	0.3987236	0.50686425	0.44782096	0.5059082	0.4668149	0.5232142	0.49072054	0.45815244	0.5044699	0.40702605	0.592877	0.6620234	0.41706267	0.6501379	0.5983197	0.52096605	0.354395
P607	0.58	0.59654355	0.490412	0.69855314	0.50945544	0.47845867	0.48481905	0.3116342	0.29119304	0.51519245	0.47742233	0.47159413	0.5861802	0.5137613	0.49459508	0.55918	0.5020435	0.44589102	0.394669	0.631329	0.48688293	0.5613182	0.4832617	0.54275334	0.2980224	0.70442265	0.44321334	0.28020597	0.47491553	0.6134242	0.39365113	0.30869174	0.3835512	0.4824998	0.5100873	0.3362757	0.32580796	0.4663977	0.37064928	0.33075953	0.35972583	0.48559672	0.5399907	0.5599578	0.5476208	0.39882317	0.46467203	0.44001344	0.3670401
P608	0.55049175	0.4840814	0.42202753	0.5967045	0.4350572	0.5658726	0.50607246	0.38383946	0.5652431	0.6134015	0.42520985	0.51051414	0.42640424	0.55492496	0.53882563	0.32170612	0.3090005	0.569679	0.54138684	0.50728863	0.5660568	0.5542007	0.5535224	0.46414626	0.3780207	0.64647424	0.4141592	0.36496556	0.42474255	0.50195	0.54620063	0.28163663	0.46167675	0.32529142	0.4618235	0.4634641	0.52801734	0.42217857	0.5082899	0.38734546	0.4722795	0.5621692	0.3032217	0.4343396	0.5624222	0.2124982	0.36872482	0.33349305	0.62664384
P609	0.67121226	0.59950805	0.5980337	0.46025038	0.5702283	0.35726434	0.2922101	0.5200505	0.3370857	0.6295192	0.6011988	0.53897697	0.56586134	0.61094743	0.5735138	0.73335344	0.48314628	0.51954067	0.6751437	0.58153635	0.53224707	0.47022557	0.6608439	0.5118904	0.6700329	0.33953807	0.47665045	0.4115069	0.5037061	0.47563282	0.48924133	0.46451953	0.733613	0.5789933	0.6204616	0.55211854	0.48507118	0.5930828	0.3109191	0.404104	0.3542383	0.52347445	0.60114515	0.47241536	0.5316262	0.54338455	0.5764757	0.5413121	0.44859022
P610	0.4146249	0.38879183	0.47501534	0.3123681	0.5122153	0.5714963	0.50720274	0.6374765	0.60170275	0.30371925	0.40850556	0.47712317	0.38746533	0.48201972	0.5347126	0.4791287	0.49924174	0.36796674	0.49227056	0.5571077	0.3855199	0.5201848	0.39098528	0.51718223	0.5249609	0.30119053	0.5409387	0.69183606	0.62521183	0.5284134	0.42832872	0.6707636	0.45292255	0.6757992	0.4774615	0.643324	0.5035726	0.39285582	0.6344758	0.6959482	0.5637859	0.45907342	0.6254305	0.62491256	0.40860587	0.6844244	0.5399387	0.50005674	0.39828753
P611	0.54318637	0.23705812	0.6292817	0.45786056	0.6019424	0.58979785	0.38226855	0.5375892	0.570969	0.32147354	0.5443914	0.48419407	0.49863422	0.61308473	0.41801417	0.5149353	0.40645757	0.35980463	0.6686808	0.68998545	0.2557615	0.6027725	0.37347662	0.5432539	0.56935567	0.30177346	0.37611318	0.5453358	0.7421311	0.5348522	0.55249345	0.63898104	0.4718394	0.5239413	0.48091376	0.64230657	0.6261849	0.54532576	0.54790145	0.550049	0.62796724	0.6013674	0.7356889	0.59512776	0.5327268	0.5899777	0.51666075	0.49293062	0.44197032
P612	0.58734524	0.56534666	0.5192898	0.37258983	0.58885795	0.44937453	0.4967396	0.40220496	0.3131191	0.49986807	0.5802123	0.38207546	0.6003321	0.53745985	0.46007544	0.58071935	0.6842667	0.35777986	0.41483018	0.35578206	0.47938144	0.6898666	0.6471799	0.44222412	0.6147071	0.40133876	0.64751697	0.30059943	0.52821517	0.3050481	0.43907198	0.33713427	0.5537807	0.39321536	0.3703452	0.5103528	0.4994832	0.5131089	0.46969247	0.37774453	0.40175226	0.3297986	0.55766433	0.54631567	0.2979704	0.5225048	0.45144403	0.51055163	0.38922653
P613	0.55239856	0.6620555	0.33075672	0.37448955	0.3840174	0.3803105	0.51293796	0.43948096	0.364756	0.5174623	0.35573232	0.5537585	0.35604256	0.5569881	0.6560122	0.5294467	0.65332437	0.4842253	0.45628417	0.33947808	0.60826117	0.5554891	0.62315226	0.5499738	0.42168358	0.5445684	0.5817149	0.28370842	0.37836692	0.51921105	0.22975224	0.25892037	0.52287525	0.5636506	0.50533557	0.44812912	0.36431968	0.22886276	0.5644597	0.33524555	0.36597234	0.3937724	0.3461873	0.37997237	0.24383105	0.518997	0.29466847	0.4029875	0.59359914
P614	0.5292842	0.38981608	0.32909426	0.5734412	0.5428068	0.47071713	0.366677	0.3958437	0.43646756	0.50461864	0.572127	0.42838868	0.44663846	0.7554899	0.6474969	0.6272674	0.4142105	0.5403493	0.599386	0.4788363	0.67756605	0.57515305	0.714372	0.40637365	0.62014633	0.42632383	0.3978895	0.39471963	0.47655976	0.36003727	0.5167328	0.4545916	0.7493285	0.4171354	0.37240332	0.51526546	0.6238223	0.45750338	0.5169824	0.4979051	0.4749525	0.65263295	0.4401426	0.31669897	0.55168194	0.3870936	0.4397039	0.35009655	0.5118477
P615	0.40973192	0.30587888	0.4131664	0.42798132	0.5677341	0.4140132	0.4897944	0.5202514	0.55766565	0.2054315	0.4742813	0.5186794	0.4888406	0.6023842	0.5325974	0.44512874	0.5405263	0.4090557	0.48682606	0.48787937	0.41347784	0.6099264	0.30070412	0.540257	0.42513794	0.4287594	0.47178304	0.5160643	0.72500753	0.58961403	0.41419706	0.62708163	0.32678825	0.51571923	0.47152653	0.50266796	0.58147174	0.34318492	0.6366838	0.5427255	0.6457529	0.5858306	0.5623824	0.45462468	0.39316794	0.64415807	0.35353935	0.52261764	0.46956816
P616	0.54375356	0.55509263	0.33544934	0.58931327	0.33907187	0.6500036	0.5595936	0.41890064	0.6131301	0.46930975	0.29657942	0.5126346	0.2660562	0.40379345	0.513515	0.31012475	0.36079368	0.6053974	0.4002685	0.64371043	0.49780902	0.46588895	0.4781706	0.6613367	0.31715763	0.7425229	0.47337684	0.5570831	0.31321776	0.5783509	0.48695716	0.55589515	0.40787908	0.4859555	0.469569	0.37721944	0.28324947	0.4048163	0.54108256	0.6345081	0.48567832	0.4478191	0.43121693	0.481927	0.6292299	0.2880102	0.42054474	0.37089422	0.6184777
P617	0.57005143	0.65844935	0.47427675	0.30086404	0.47970572	0.45920765	0.56975627	0.5472823	0.44930014	0.4243851	0.46208596	0.5005614	0.46819624	0.40112466	0.47854298	0.45632502	0.7118684	0.44707957	0.3388292	0.31868416	0.47981042	0.5926603	0.6007157	0.54382616	0.5945946	0.42094877	0.71966857	0.43634316	0.3731193	0.35988888	0.3781047	0.49068803	0.51609635	0.536136	0.47903624	0.48388425	0.3846825	0.48039287	0.54515904	0.49885878	0.44161704	0.20239322	0.53451633	0.5200236	0.23626432	0.5783418	0.4227245	0.6119856	0.48063922
P618	0.4734133	0.3546664	0.40490976	0.3834766	0.48858348	0.5325742	0.57369	0.48839772	0.68082595	0.35354897	0.5724345	0.40027568	0.39701584	0.47641578	0.45805407	0.24345827	0.48161942	0.44889164	0.46696466	0.34368	0.39446583	0.68650824	0.42530146	0.45993572	0.46497777	0.54395443	0.45868388	0.4722085	0.4697629	0.45379096	0.4820325	0.58222544	0.3650611	0.32326686	0.42599106	0.445097	0.60176635	0.44186917	0.72871673	0.5115119	0.5962403	0.48689654	0.40368006	0.3931213	0.3115926	0.4959849	0.2769171	0.4000758	0.6655183
P619	0.5611789	0.4928678	0.45348924	0.4037803	0.562599	0.37978294	0.44000223	0.48645055	0.43591675	0.47356603	0.60054207	0.42527074	0.52625686	0.5518596	0.4853401	0.51367027	0.59497935	0.45130494	0.54884386	0.3322667	0.49922422	0.5688698	0.5337714	0.51812756	0.53340155	0.43524867	0.46839508	0.4097397	0.54670084	0.36743325	0.50032115	0.4977468	0.5051832	0.36343095	0.46922126	0.4266771	0.6152499	0.49229008	0.53040475	0.402657	0.5576636	0.53705317	0.41895247	0.41444647	0.40259522	0.5329984	0.3780888	0.5277401	0.6000605
P620	0.61322397	0.3124369	0.5427884	0.4480711	0.5231375	0.647837	0.50520366	0.41331333	0.48973846	0.34295088	0.4666346	0.3918325	0.43206847	0.49612877	0.31903055	0.43030518	0.50817275	0.30341372	0.5079744	0.53956133	0.22444445	0.67634434	0.46320516	0.59981656	0.46356404	0.43381488	0.43266308	0.4326461	0.6418043	0.41202816	0.43144795	0.5044903	0.42094272	0.44353426	0.3945056	0.5035532	0.51347154	0.43304068	0.5909605	0.45337078	0.62760377	0.48123777	0.6524894	0.6613019	0.41212973	0.47263834	0.45410115	0.42513025	0.46660465
P621	0.6107573	0.5857524	0.37205178	0.5154659	0.4428611	0.33108822	0.47165927	0.34267062	0.28537402	0.41020247	0.5004523	0.4570119	0.44842583	0.50583136	0.480033	0.60626847	0.6891752	0.4324539	0.44542304	0.48745605	0.43721196	0.52754873	0.45243058	0.7223552	0.3215201	0.6917859	0.41734254	0.33176175	0.47370854	0.6254697	0.27040908	0.5211256	0.37223476	0.501615	0.5373208	0.1968193	0.35087904	0.3682246	0.523606	0.35618946	0.48221642	0.5323086	0.47782674	0.40365112	0.41177714	0.5977145	0.3418549	0.4521771	0.58477664
P622	0.79602575	0.56778854	0.51865375	0.36331195	0.47735348	0.5255469	0.3159766	0.51402986	0.4692138	0.56502503	0.43056345	0.4736092	0.38712886	0.56696445	0.46596548	0.4905913	0.46153846	0.36251727	0.7067088	0.51157343	0.31999922	0.62059546	0.5512077	0.6718457	0.4340544	0.32595202	0.39499405	0.4103632	0.5191083	0.37361938	0.46230873	0.44462547	0.5344283	0.41867968	0.53168297	0.5182602	0.5481923	0.42449322	0.46618876	0.31126335	0.5080957	0.5460356	0.43508345	0.5949486	0.46630636	0.39970165	0.3898502	0.4033602	0.71886647
P623	0.3623643	0.31051865	0.35224226	0.624365	0.45764285	0.6201761	0.4913624	0.41949537	0.4819036	0.543218	0.45159692	0.43247905	0.3575392	0.59167665	0.5798959	0.6005963	0.30044502	0.45481348	0.5646575	0.6109257	0.5783484	0.425649	0.53520685	0.34915736	0.50576866	0.47154313	0.29688612	0.56965864	0.54434735	0.5798943	0.44549954	0.4616491	0.5954396	0.5577253	0.39086837	0.5449343	0.56225497	0.38880596	0.61630845	0.5643093	0.5108432	0.7522124	0.4376374	0.48935506	0.6285828	0.47363412	0.6000803	0.21476437	0.41248038
P624	0.53969824	0.6952091	0.4373136	0.60176045	0.32362622	0.45782056	0.55930537	0.36273217	0.44639567	0.46091023	0.2518295	0.6898268	0.4323257	0.44967723	0.49137026	0.45401794	0.5457541	0.6425733	0.34621695	0.5876716	0.56715566	0.4223767	0.51913935	0.6837619	0.2977815	0.7217735	0.62357223	0.38692153	0.34198588	0.6392765	0.3707338	0.39526877	0.43048856	0.64941883	0.5867713	0.3821744	0.21346936	0.38367662	0.36771375	0.46665496	0.3971951	0.31019604	0.52461386	0.4533568	0.5306438	0.38202047	0.44110125	0.5653996	0.5034716
P625	0.5638972	0.65142983	0.36549953	0.3263568	0.4398456	0.6349152	0.51345307	0.6005304	0.54391354	0.55787706	0.4173539	0.3542721	0.319011	0.31902426	0.5053467	0.33246064	0.52756953	0.44966888	0.45460746	0.41044557	0.45498016	0.45927143	0.54405516	0.6046024	0.5357258	0.49035844	0.5589126	0.6149689	0.33170435	0.28523928	0.5413655	0.56251156	0.4829844	0.36837262	0.40869388	0.45427522	0.43806148	0.4836356	0.6382035	0.6280097	0.5283369	0.40723687	0.30711198	0.5738663	0.47982407	0.4214525	0.4175636	0.4477537	0.69875497
P626	0.4714983	0.6301387	0.45557663	0.5628566	0.23941414	0.53560525	0.60170454	0.40545908	0.52609116	0.5577053	0.25973594	0.6645461	0.37237936	0.35224158	0.4172189	0.3774717	0.48695886	0.6259133	0.4283871	0.56173956	0.49881035	0.35975066	0.49354517	0.62805486	0.3457914	0.72073025	0.55863196	0.46327037	0.35107642	0.68421835	0.37284476	0.4184087	0.422899	0.65947485	0.6304945	0.40880996	0.28061768	0.38837725	0.48008734	0.48343465	0.47086948	0.41654813	0.46812677	0.46395132	0.50028473	0.4115159	0.45163843	0.48955217	0.6025992
P627	0.46153545	0.45995677	0.3780806	0.3890896	0.5438962	0.3904983	0.44503874	0.6137985	0.41960418	0.37761366	0.43414596	0.4591626	0.4163813	0.5261466	0.6226378	0.6117494	0.56978744	0.34495673	0.5282472	0.4895761	0.46502057	0.45227164	0.33170038	0.5665144	0.382182	0.38168043	0.3711452	0.604698	0.6264747	0.5973148	0.32474515	0.6025216	0.39314434	0.60561705	0.5327856	0.46980238	0.50824285	0.31419027	0.6449813	0.52250177	0.5367899	0.63693863	0.44055164	0.53120935	0.44274056	0.7429313	0.4286141	0.446387	0.4952113
P628	0.49863288	0.37987205	0.24954154	0.5203604	0.41397607	0.6919658	0.5295013	0.2989853	0.3891246	0.52243257	0.4095093	0.30228794	0.30107865	0.51695	0.41617185	0.5531472	0.48066878	0.32601917	0.4866065	0.45619693	0.4263201	0.55143464	0.6028575	0.51235604	0.49348563	0.50151336	0.33882168	0.44651836	0.5111618	0.41325858	0.3738913	0.41790867	0.5519257	0.38529164	0.23907699	0.4405046	0.5133646	0.26930526	0.71847284	0.45181736	0.5750779	0.68866783	0.37256062	0.5525647	0.48821837	0.41087705	0.43651414	0.15607157	0.54274553
P629	0.35209873	0.4569376	0.29379344	0.53982913	0.45344442	0.717286	0.8002587	0.49396047	0.58548707	0.35516843	0.3651331	0.30113506	0.357898	0.3268219	0.554802	0.34454438	0.5770568	0.4049916	0.17629786	0.418126	0.5404875	0.51767594	0.38975427	0.45778725	0.3740139	0.6508452	0.5553872	0.6525239	0.37781006	0.45755023	0.45334932	0.49594745	0.33196536	0.4254915	0.26919	0.44158897	0.37554172	0.37273812	0.7252695	0.7292715	0.5238477	0.33427876	0.35688162	0.5579451	0.42772952	0.4823182	0.45735464	0.38320658	0.41534197
P630	0.4867601	0.46442482	0.63293165	0.5647936	0.530388	0.5529852	0.59724206	0.4066129	0.38548705	0.4663545	0.5006542	0.46939486	0.67285305	0.44134367	0.3115247	0.5247494	0.6266181	0.33404866	0.3664437	0.46463272	0.3843951	0.55621123	0.36147633	0.47928202	0.36168253	0.53494996	0.4819197	0.4237148	0.63768166	0.52255327	0.48978043	0.368622	0.27738553	0.42646295	0.42960748	0.45729792	0.5060914	0.51192474	0.4289683	0.32846093	0.5418061	0.4461667	0.5514329	0.6599896	0.47255278	0.5296142	0.5736384	0.5343879	0.35445678
P631	0.4108497	0.42038083	0.4913928	0.50016624	0.5005761	0.66747904	0.68947786	0.39417803	0.33569387	0.42464072	0.44743347	0.32863298	0.4827055	0.40104273	0.42689815	0.5461513	0.64646184	0.23787403	0.2643097	0.4203838	0.41977865	0.63401324	0.4975524	0.35380033	0.44780928	0.5268833	0.5299407	0.3963905	0.56105006	0.50927097	0.30517235	0.3168541	0.3785053	0.54432726	0.3420437	0.5163598	0.38595286	0.37917304	0.6103721	0.4344409	0.41688567	0.35192993	0.5975211	0.67958814	0.28387058	0.60753506	0.5712629	0.32359037	0.2383308
P632	0.49816325	0.5687558	0.4849737	0.50238806	0.58995026	0.6369139	0.6167857	0.5470324	0.46546128	0.46716857	0.47563645	0.4030662	0.5672063	0.46724615	0.62136006	0.42797744	0.57755494	0.39865184	0.28493744	0.43430832	0.55517066	0.68006253	0.5471563	0.35695913	0.4851044	0.5238909	0.65276533	0.40161356	0.38968837	0.4014319	0.48890698	0.28175524	0.44545722	0.40254134	0.39199555	0.6019563	0.39242133	0.4874803	0.53820515	0.49529937	0.36593866	0.26000476	0.491125	0.57804275	0.3227918	0.4403193	0.41513804	0.46280408	0.34602013
P633	0.44277915	0.58251655	0.36654416	0.49411255	0.46897718	0.29040113	0.44469497	0.48434097	0.4237566	0.58388597	0.6168444	0.49303058	0.4764466	0.53120875	0.62760097	0.6421873	0.5830584	0.61429137	0.5371408	0.34750187	0.705171	0.37799433	0.61239356	0.4830536	0.6164218	0.51656145	0.47968185	0.47838488	0.3959564	0.49848938	0.45408854	0.52267396	0.682293	0.49152192	0.53985876	0.3665632	0.53496844	0.491386	0.48475966	0.47625583	0.4566112	0.5871827	0.38060156	0.23035178	0.45157266	0.5882127	0.4356271	0.5183832	0.6081625
P634	0.42769504	0.55996966	0.40246034	0.3634536	0.51405084	0.63685346	0.65149856	0.60328484	0.4934671	0.36535585	0.32504803	0.36475107	0.4421302	0.34854737	0.5751569	0.4187275	0.65651363	0.27759853	0.29300338	0.45965785	0.42011622	0.5408755	0.28236026	0.54058117	0.2981454	0.5304174	0.590732	0.6187565	0.48703665	0.50333	0.36761072	0.46418634	0.2224779	0.5228544	0.4320068	0.51922506	0.3692949	0.32820874	0.6695784	0.61053526	0.49672857	0.3634112	0.38812578	0.6893688	0.33417708	0.61082447	0.4337451	0.46931016	0.43347433
P635	0.42456636	0.42310604	0.5279255	0.53947985	0.55201423	0.5325718	0.5411028	0.63115865	0.6698567	0.37433776	0.51339877	0.4710123	0.51817626	0.40321717	0.47102466	0.33983698	0.41159117	0.56897855	0.431779	0.59252787	0.42949	0.3867935	0.29330894	0.5254485	0.4376395	0.532362	0.49994573	0.75815606	0.531987	0.50286967	0.7049684	0.76207364	0.3148438	0.5053928	0.52995837	0.48178995	0.5262256	0.64921397	0.47313103	0.75488675	0.6171522	0.488929	0.5166033	0.5515136	0.69239116	0.4995246	0.60920256	0.65638965	0.48104024
P636	0.5857158	0.39388457	0.6118819	0.59121066	0.46435893	0.4176452	0.36765948	0.38701314	0.43437645	0.47573593	0.5205139	0.6237066	0.48509538	0.62079465	0.44180208	0.65437895	0.35756895	0.53236854	0.6880339	0.71649635	0.38319942	0.47655946	0.51661664	0.5552135	0.5239666	0.47258726	0.39428973	0.42279077	0.60411483	0.68639076	0.40141147	0.51853114	0.60928005	0.68834496	0.6432404	0.50956035	0.49423468	0.5140642	0.39273274	0.43016544	0.480328	0.6460529	0.7183633	0.4684859	0.5597907	0.55561495	0.56696	0.47445977	0.43856394
P637	0.4905823	0.44984782	0.5506404	0.3053464	0.5403856	0.46710312	0.4415881	0.6355753	0.5772276	0.36909097	0.42501524	0.50849295	0.46417943	0.47778496	0.45149618	0.49612093	0.5482813	0.3777645	0.58237034	0.5353877	0.34726623	0.46816042	0.31767726	0.64975685	0.4530244	0.31084165	0.49816424	0.69736624	0.7297783	0.51516473	0.5198082	0.70965135	0.3908539	0.55311316	0.50304055	0.56931597	0.59188336	0.43816903	0.54212815	0.5923895	0.65900266	0.53324044	0.5746384	0.62543064	0.5235698	0.6678922	0.5277329	0.6001508	0.53076327
P638	0.5211959	0.5533279	0.4859265	0.57971907	0.44699708	0.484574	0.50214624	0.4401818	0.43484288	0.6728986	0.5492502	0.49602735	0.4743838	0.49946037	0.5179832	0.5589694	0.42409134	0.57470375	0.501699	0.4615117	0.6126934	0.43348438	0.68111	0.38591737	0.57828194	0.52774924	0.48317757	0.43151066	0.36452702	0.45663622	0.49311674	0.39226007	0.6671823	0.52911013	0.5024193	0.469005	0.45160043	0.52735996	0.41770014	0.441134	0.37433532	0.4987065	0.43875694	0.45635262	0.5129394	0.412332	0.59123474	0.40059987	0.46388146
P639	0.3541895	0.5117278	0.37084305	0.52779853	0.38804445	0.5139895	0.52103406	0.59398854	0.53838664	0.55549055	0.35093015	0.5168179	0.37926537	0.45113897	0.57703686	0.5297402	0.4130285	0.5638323	0.51872516	0.51947016	0.6064065	0.23555173	0.42438254	0.50619465	0.38035542	0.50722164	0.40965536	0.72486174	0.48820603	0.5791067	0.508143	0.5823925	0.46112117	0.65511245	0.56010175	0.4702225	0.47511327	0.39754277	0.52850395	0.63947046	0.5395	0.64451337	0.3196282	0.5367852	0.67463326	0.5102957	0.63184446	0.45703155	0.5229323
P640	0.6475159	0.652975	0.55773044	0.44600445	0.58739644	0.45501912	0.2424888	0.5937951	0.43380457	0.61422575	0.42118734	0.5556576	0.5696627	0.6597678	0.6735106	0.6278417	0.3703724	0.5436742	0.6790314	0.689907	0.5749436	0.47340152	0.573206	0.5196479	0.5394799	0.30569223	0.5141192	0.5073348	0.52809256	0.44379216	0.66241777	0.4401896	0.60223037	0.56810784	0.5739792	0.68555576	0.5239439	0.5801658	0.26562026	0.49868652	0.36796546	0.522484	0.48188537	0.58580655	0.7047148	0.39145127	0.58903855	0.5676843	0.45910218
P641	0.5310815	0.69936305	0.54819787	0.5056002	0.36493525	0.43173078	0.5261367	0.50266266	0.5802318	0.51758784	0.42137623	0.698843	0.5243741	0.44110906	0.5238849	0.35363248	0.48804614	0.6702745	0.415922	0.5108127	0.5616228	0.4975815	0.52685153	0.5590258	0.44301456	0.62319714	0.6911035	0.3898138	0.2907989	0.5775081	0.44222575	0.4027823	0.49408883	0.53387755	0.6508081	0.46564743	0.3215634	0.523813	0.39179754	0.4466272	0.36994404	0.27623707	0.5199016	0.4242643	0.4149236	0.37988594	0.32333094	0.6345605	0.5373644
P642	0.5680377	0.6282419	0.36398822	0.536766	0.40248382	0.51333404	0.48717812	0.44544563	0.52308273	0.3926338	0.22123972	0.61520994	0.4034534	0.5370487	0.5471098	0.4058384	0.44290134	0.5738417	0.42626476	0.6736147	0.49519905	0.4827912	0.43684867	0.7175739	0.25615704	0.64940035	0.5455611	0.4644143	0.41070598	0.59143335	0.44402757	0.44773224	0.35761613	0.56923515	0.5343951	0.43742567	0.2787944	0.33203876	0.4372368	0.53073704	0.4475745	0.40674025	0.43813163	0.52298766	0.6059918	0.31847557	0.369297	0.5095708	0.5372474
P643	0.5426159	0.3555987	0.5209591	0.55773205	0.59518	0.39429256	0.3430205	0.44195914	0.5513526	0.4511521	0.552089	0.5628744	0.5553313	0.7377332	0.59310293	0.5196922	0.30182388	0.5466068	0.67265135	0.594565	0.5242135	0.5944065	0.48471585	0.43059036	0.44510293	0.45422447	0.36020526	0.39311022	0.6199545	0.5875114	0.5579323	0.47807345	0.51774114	0.48962793	0.55276686	0.56151885	0.6513402	0.46376866	0.42228988	0.40673932	0.47837466	0.67184025	0.50994587	0.3956323	0.5631232	0.42901325	0.4408984	0.43332452	0.50604296
P644	0.38483343	0.51051235	0.5615837	0.38591906	0.5161482	0.6083949	0.592548	0.77611023	0.7199085	0.5554266	0.4692114	0.4786293	0.45532933	0.32006583	0.5298407	0.32067063	0.42199627	0.5390707	0.47268596	0.44836035	0.5149849	0.37691733	0.4163174	0.36068937	0.5679852	0.395126	0.56523746	0.78595173	0.44998568	0.4302188	0.6661166	0.5970101	0.4412862	0.518879	0.53214806	0.6602057	0.55751276	0.57184565	0.56812143	0.69881374	0.5545799	0.43176717	0.40520152	0.6039596	0.51255006	0.51075965	0.6134108	0.57614213	0.516246
P645	0.49846935	0.68744093	0.43880528	0.3106468	0.4841541	0.58682996	0.5847442	0.6441057	0.6027513	0.4470201	0.28211957	0.5190595	0.469761	0.41158667	0.6214615	0.27621958	0.54432863	0.48715433	0.3150134	0.43446225	0.53566545	0.57205623	0.49012977	0.5256672	0.45255396	0.4511983	0.7910494	0.5472373	0.3707727	0.35554117	0.50409365	0.38863325	0.40045163	0.48285213	0.45864537	0.6428353	0.36208528	0.4160603	0.5281909	0.6215561	0.41472036	0.1673132	0.42019543	0.61345893	0.37264237	0.39458543	0.37957913	0.6244376	0.47863105
P646	0.633205	0.46210408	0.24747157	0.5307676	0.39133626	0.687458	0.48030856	0.2998669	0.40727234	0.46243304	0.37113312	0.32349333	0.22536832	0.53153676	0.4699057	0.52805096	0.48190412	0.41422006	0.47319195	0.5256604	0.44417092	0.56059957	0.70855397	0.60695076	0.4935886	0.51322585	0.41204426	0.44290912	0.3953455	0.31255785	0.41912636	0.49901122	0.6301643	0.4598937	0.28693736	0.40916345	0.41349727	0.3752947	0.594798	0.55482364	0.5187022	0.5149742	0.46367505	0.5214048	0.5550491	0.3328252	0.4754301	0.24976104	0.59491986
P647	0.49459267	0.45884332	0.4071712	0.28859946	0.58183855	0.56569993	0.5299637	0.5489289	0.3861233	0.38804007	0.4332897	0.2727615	0.40381342	0.4105793	0.45786336	0.49054533	0.6507047	0.1520336	0.4203065	0.4019496	0.3009016	0.6264838	0.34994116	0.5487477	0.38939622	0.38982454	0.4724802	0.55496335	0.6490223	0.4161034	0.34481305	0.51153827	0.2653165	0.44122592	0.3338708	0.47710967	0.5091823	0.31176674	0.7245614	0.46978125	0.5919788	0.50523525	0.43978643	0.7327099	0.32297465	0.67477477	0.46605304	0.36405557	0.4725119
P648	0.39681166	0.30587277	0.2620918	0.58249277	0.42491084	0.40285844	0.47482902	0.37226236	0.53366435	0.34552225	0.4543814	0.50770396	0.33952984	0.61222684	0.56023365	0.48920017	0.4008285	0.586727	0.5714853	0.50240916	0.5330636	0.44542712	0.46624586	0.5495838	0.37989536	0.6180989	0.3109116	0.48398095	0.58557004	0.6382678	0.41444457	0.62464327	0.47855434	0.5293045	0.5096876	0.35716277	0.5670477	0.32809338	0.638868	0.5501788	0.62906903	0.7547951	0.42423156	0.27723834	0.57867885	0.49430308	0.392647	0.37947467	0.6025241
P649	0.39244196	0.564959	0.42092836	0.4127327	0.4293879	0.7460359	0.6891045	0.64133203	0.60141677	0.52066004	0.36662117	0.3488204	0.35138464	0.19863798	0.4290928	0.30400896	0.53170216	0.39313072	0.33615506	0.43017477	0.40768793	0.36950812	0.36840627	0.55595165	0.41585374	0.5436189	0.5620816	0.7674237	0.36667043	0.3773471	0.5188365	0.58173037	0.35238004	0.43939847	0.39662534	0.4729434	0.37794057	0.47251633	0.6889347	0.7079302	0.57825565	0.38081312	0.35814697	0.6891165	0.49811342	0.49157155	0.5382086	0.466447	0.5668282
P650	0.48488525	0.62664455	0.5819718	0.6530309	0.44349998	0.3384566	0.49626654	0.5670203	0.64297676	0.5611262	0.48649454	0.764241	0.5305272	0.5131068	0.6479229	0.4167201	0.3521676	0.8714072	0.49125147	0.62706447	0.70106864	0.3779956	0.55203044	0.44314495	0.48278263	0.6719786	0.61330056	0.47839007	0.3004376	0.6876307	0.571172	0.50180364	0.5844708	0.6670692	0.7559051	0.5122476	0.35354412	0.6113581	0.2946313	0.56767726	0.34328443	0.3888889	0.5496043	0.2933036	0.5929586	0.38501796	0.49839798	0.65386724	0.49711314
P651	0.49016422	0.18964212	0.5124384	0.5653356	0.65472245	0.5381339	0.42448574	0.41888127	0.5369804	0.33021963	0.73680264	0.30192322	0.56003034	0.618625	0.4140304	0.57493055	0.46907404	0.37260842	0.59161127	0.5719707	0.36725956	0.62233675	0.37283498	0.48246247	0.54517466	0.4412952	0.2796883	0.55724645	0.71166754	0.46446097	0.6118592	0.73956573	0.47821143	0.32832953	0.34579033	0.4658257	0.7357048	0.6022349	0.59865254	0.57223105	0.6757079	0.7224231	0.6284489	0.47170028	0.6061318	0.5890616	0.49691063	0.43314096	0.45314446
P652	0.61530024	0.5754795	0.220826	0.41087016	0.3567685	0.51597005	0.4504827	0.36619636	0.42852008	0.4731113	0.34847477	0.37136585	0.22488616	0.45115167	0.4606329	0.45225096	0.560883	0.4939508	0.4958834	0.44820774	0.442958	0.43837824	0.5761405	0.76261586	0.39740655	0.60209614	0.42044327	0.50055754	0.44022152	0.3725187	0.43348688	0.6105304	0.45548615	0.43568137	0.40134975	0.26254138	0.4257134	0.34893703	0.59302133	0.56132466	0.5959428	0.54710513	0.35194653	0.44902083	0.59723216	0.40244782	0.40407035	0.39724115	0.75849605
P653	0.42128006	0.40009698	0.4500313	0.63262814	0.45577437	0.45869565	0.48991987	0.38987797	0.32903856	0.5960529	0.60492593	0.41456032	0.43454868	0.5100869	0.4388751	0.72255504	0.45517373	0.42568472	0.566448	0.48840782	0.52775156	0.35091072	0.5629424	0.40204686	0.5607305	0.47181827	0.2898609	0.5291756	0.56483376	0.58575964	0.3976467	0.5151239	0.6197942	0.5631258	0.47563353	0.39007202	0.5591189	0.49337333	0.5354996	0.4343072	0.51175654	0.72989506	0.4855398	0.49523425	0.5847461	0.6155952	0.70264494	0.31217486	0.41764
P654	0.61639875	0.574673	0.28655103	0.34187695	0.44671792	0.45539576	0.50199205	0.49428764	0.44897684	0.42943275	0.30314577	0.47167933	0.2723977	0.5538713	0.7138553	0.44653898	0.5722871	0.39508715	0.47259265	0.38825062	0.5279405	0.6192967	0.53834283	0.58821964	0.35135597	0.50424045	0.49235597	0.38177824	0.4341727	0.50291437	0.25444457	0.33806917	0.4374853	0.5234602	0.4814864	0.4717495	0.4004626	0.17343453	0.65206045	0.42337912	0.41160274	0.4315663	0.3089178	0.4234287	0.25744042	0.50386465	0.25432605	0.333648	0.6357616
P655	0.5523456	0.611421	0.5343225	0.51982427	0.5343252	0.5422538	0.3230442	0.59018826	0.5057308	0.7310877	0.49807966	0.5303436	0.54170215	0.5543291	0.5716843	0.5077992	0.28054953	0.60141397	0.6386731	0.6291005	0.6046036	0.38536748	0.61183333	0.43857217	0.6328621	0.38880533	0.50522494	0.5812317	0.4033505	0.37554145	0.72047406	0.45325786	0.65834737	0.45039088	0.52000445	0.6304508	0.54152966	0.6348479	0.3386526	0.5557345	0.4173974	0.573559	0.41255835	0.5404686	0.74959236	0.31806606	0.60670835	0.50445247	0.53943074
P656	0.5503837	0.5356216	0.42075545	0.22402011	0.5819975	0.47385815	0.5533113	0.6411331	0.4721163	0.38389972	0.44431034	0.36461335	0.45959398	0.46273133	0.53795254	0.40664595	0.6978801	0.256429	0.41807997	0.26280588	0.4122821	0.6466237	0.39495516	0.54142886	0.4069128	0.3611856	0.5529428	0.5068148	0.540938	0.32103428	0.3608155	0.46250167	0.30596983	0.41519758	0.41793698	0.48234496	0.54402393	0.33456784	0.69956094	0.46964625	0.55524707	0.39014855	0.3343569	0.59346753	0.22109099	0.6239882	0.35040218	0.5115217	0.5770904
P657	0.29794177	0.5119777	0.3863904	0.40346554	0.41750115	0.64233685	0.7365004	0.58044416	0.64310956	0.5174044	0.40214717	0.43889478	0.41782206	0.34687176	0.55825174	0.2482694	0.53098464	0.48469245	0.29023978	0.25184712	0.6275899	0.5063849	0.48682067	0.32917508	0.4445604	0.55886805	0.6361861	0.55813766	0.35360345	0.3998944	0.47701022	0.36801445	0.3915263	0.40251052	0.38587093	0.54714626	0.478427	0.41232866	0.68912363	0.5729035	0.49702188	0.31569037	0.28455445	0.4998075	0.3311172	0.43733105	0.41704386	0.4347582	0.5193011
P658	0.38915896	0.45440483	0.531208	0.3890397	0.53797895	0.37242758	0.58824307	0.611739	0.54790497	0.38078547	0.5524712	0.565741	0.51948005	0.513372	0.61827064	0.54089224	0.63699657	0.4916135	0.41538173	0.33277768	0.5943812	0.5353315	0.4676233	0.33847812	0.5882608	0.3988902	0.6061099	0.51627886	0.5325801	0.58535576	0.3697249	0.4870236	0.503705	0.63006604	0.5461495	0.5924313	0.52659696	0.42018333	0.5883672	0.5245037	0.45535612	0.38975176	0.5320884	0.3949399	0.21198077	0.74354655	0.47643548	0.56439525	0.37245366
P659	0.43070048	0.32521757	0.40349284	0.5053172	0.644069	0.53500974	0.49386227	0.48829085	0.5466778	0.43524754	0.65315604	0.32630366	0.5304913	0.6028254	0.55952126	0.5214363	0.4871767	0.47337207	0.5086176	0.42250964	0.5533723	0.61127204	0.5984175	0.337437	0.70428985	0.39362505	0.48343918	0.5037757	0.584239	0.33370999	0.61390513	0.55400187	0.66925395	0.34943357	0.31114283	0.61031187	0.6829058	0.5083004	0.6029097	0.6127946	0.56678313	0.57416385	0.51121885	0.41946876	0.47803584	0.46966326	0.45907617	0.43756777	0.41439682
P660	0.35487583	0.43707526	0.36909828	0.5682538	0.49519315	0.7714195	0.6636755	0.42298564	0.47593173	0.48622826	0.44882837	0.29322988	0.4609058	0.38897806	0.42917472	0.41373172	0.51208246	0.3442283	0.29061973	0.46251237	0.49948096	0.5666371	0.51791656	0.39412907	0.5035019	0.5488372	0.5376268	0.5334742	0.48180813	0.37607926	0.53407913	0.4242784	0.44229788	0.342034	0.21035776	0.5322062	0.48059297	0.45885435	0.6595631	0.5931632	0.53452414	0.44449025	0.45294428	0.6573833	0.50547624	0.39165863	0.524483	0.3184831	0.3678918
P661	0.53481686	0.59274995	0.3154229	0.5431676	0.43279725	0.637305	0.46573982	0.3757578	0.43286344	0.6341207	0.40471047	0.41427112	0.42277375	0.5713458	0.6382237	0.42885253	0.3942228	0.47768086	0.45596287	0.5067899	0.643092	0.5989211	0.6753094	0.43095246	0.47824648	0.5754337	0.5208944	0.3573933	0.3358065	0.3767346	0.49315608	0.26297098	0.56885356	0.3399334	0.34362775	0.5114468	0.43487492	0.42976955	0.52407295	0.45689926	0.35428616	0.47399142	0.32029462	0.47890514	0.5294968	0.24612258	0.39404756	0.29500645	0.52921987
P662	0.48140496	0.49817255	0.5090487	0.5068266	0.4583044	0.18417165	0.39705122	0.438506	0.4750084	0.45728898	0.54003364	0.72724277	0.55193895	0.67471004	0.6143105	0.5732144	0.4865012	0.6464024	0.60690886	0.4767125	0.61079025	0.5028244	0.50105697	0.5020692	0.4738473	0.5225084	0.49309412	0.31221107	0.53396446	0.7091166	0.3579792	0.443357	0.5624332	0.61047226	0.6949495	0.43508276	0.52074176	0.42487222	0.41490713	0.33677128	0.40760326	0.5676786	0.5192011	0.23768264	0.39031792	0.5707332	0.3508493	0.5636807	0.5247094
P663	0.6346519	0.46553907	0.5652026	0.46835008	0.60888624	0.5673429	0.44387496	0.4890626	0.5231861	0.38663557	0.5629254	0.41895026	0.655713	0.5828763	0.5125244	0.37807262	0.49773863	0.3194748	0.46924463	0.5205972	0.38972586	0.81288946	0.4004145	0.49532795	0.43748194	0.42861658	0.5212917	0.36343953	0.57224965	0.40649623	0.54460186	0.42542267	0.3552917	0.29139224	0.41327736	0.5485953	0.58310413	0.5638598	0.5009055	0.40162775	0.4906696	0.41201448	0.5544875	0.61930525	0.41629484	0.38577506	0.33624133	0.54545796	0.44013438
P664	0.59500706	0.56575817	0.4319574	0.5257601	0.39145476	0.6044744	0.53872496	0.37314796	0.3211805	0.5503692	0.30677927	0.47987765	0.306115	0.43701702	0.44238445	0.59487665	0.54590464	0.4009876	0.4532889	0.5422113	0.41187814	0.4932328	0.6517778	0.5622789	0.44651833	0.53351766	0.48721355	0.39023703	0.4311891	0.5330841	0.26827323	0.3367818	0.5728468	0.6706379	0.48755786	0.49108258	0.26979342	0.28908983	0.5048664	0.40324444	0.39583012	0.43348506	0.5553517	0.58638227	0.4030233	0.4808007	0.5505548	0.29360846	0.45151928
P665	0.36587757	0.37797776	0.3934502	0.4777977	0.423901	0.67104626	0.66097194	0.32456887	0.3518358	0.5104545	0.5720914	0.2809587	0.45299178	0.37888038	0.26749218	0.57228804	0.6456965	0.27407664	0.3749349	0.29448757	0.42941132	0.5500846	0.5948431	0.39345	0.6113412	0.47540733	0.45939922	0.44002193	0.53108835	0.36814347	0.36039206	0.44921276	0.54059327	0.3815441	0.23418765	0.41411236	0.5573734	0.46788323	0.6963257	0.4170813	0.6048556	0.53660107	0.4975473	0.56110245	0.3479425	0.5645003	0.54914093	0.30459392	0.43138742
P666	0.42745054	0.4301919	0.4341829	0.7474259	0.3503827	0.6418841	0.62068516	0.26840824	0.45958856	0.56393105	0.45302024	0.4788526	0.42289355	0.4434661	0.4073324	0.41358966	0.34400377	0.48862615	0.40960464	0.52889156	0.5253014	0.49382463	0.5222787	0.4384472	0.3359581	0.7306043	0.36965278	0.38234556	0.41631588	0.62698936	0.38210446	0.32253218	0.45584846	0.43357697	0.4636506	0.3426482	0.4134941	0.45523185	0.54734313	0.3768305	0.46825397	0.5630664	0.4581745	0.4962679	0.5586908	0.34761295	0.50428075	0.28476807	0.47587585
P667	0.6033209	0.43564147	0.29771033	0.5401001	0.4982607	0.5686013	0.4645423	0.340557	0.28821626	0.5288255	0.52720237	0.22958498	0.3718464	0.5321826	0.43559664	0.661054	0.5485996	0.3025627	0.5254054	0.4820735	0.41752374	0.5352695	0.57507145	0.597944	0.47628003	0.52089214	0.28419253	0.45610267	0.47924975	0.3628648	0.39547288	0.511727	0.55367255	0.37315196	0.2808317	0.3246998	0.49984002	0.39427844	0.6401076	0.42902136	0.55402327	0.6789065	0.37139827	0.5593127	0.5469307	0.4678018	0.50102675	0.22847278	0.53716207
P668	0.4688227	0.55075896	0.56209433	0.67533106	0.5997226	0.40010875	0.4698719	0.49075812	0.27108604	0.56463534	0.5152735	0.5096097	0.6474877	0.56527853	0.60660595	0.7738279	0.51839113	0.4952142	0.43997416	0.64629155	0.60979867	0.39136806	0.4780969	0.40618858	0.45226666	0.5330231	0.45632365	0.48234618	0.5359955	0.63130534	0.46333915	0.40521213	0.49315715	0.6718964	0.5371649	0.4934666	0.3793642	0.5282795	0.31819677	0.46722636	0.32953268	0.53983426	0.56596994	0.5638234	0.61847055	0.59466046	0.69521385	0.5001641	0.22931434
P669	0.5356903	0.56204236	0.4559775	0.51625913	0.49996468	0.6179719	0.47379708	0.53096795	0.48454314	0.71042967	0.4801068	0.39893058	0.44979775	0.46208152	0.5534637	0.4430726	0.34469613	0.43565953	0.5447897	0.49523684	0.53547436	0.4915684	0.53952897	0.38369682	0.43940315	0.49057075	0.39808974	0.50680864	0.3830871	0.43387797	0.5575836	0.3332043	0.48883754	0.38474134	0.45870408	0.52072716	0.5122797	0.47352412	0.5036143	0.40530628	0.42046228	0.5857228	0.2728646	0.59476113	0.56549627	0.34141704	0.5409634	0.29348552	0.57367885
P670	0.47329512	0.48158434	0.3681457	0.52956927	0.4361812	0.57987654	0.5978727	0.3791845	0.4227037	0.43940073	0.4377625	0.37884855	0.4308679	0.4317513	0.46041948	0.4729641	0.56814796	0.37850624	0.36480778	0.46026078	0.44715828	0.5479202	0.4506199	0.5456581	0.3640094	0.6300328	0.45948717	0.4526199	0.4869216	0.5186522	0.37336951	0.45512035	0.37802836	0.42933896	0.39137256	0.3699588	0.41077286	0.37246028	0.61021	0.4826594	0.5041341	0.50805724	0.4402149	0.5338739	0.44037265	0.501797	0.41536447	0.36402035	0.49688724
P671	0.421947	0.31033504	0.3185064	0.5678285	0.42944753	0.39788845	0.4470653	0.36536768	0.54817545	0.36129504	0.48962253	0.5372287	0.37969884	0.6409616	0.5258431	0.5187207	0.37483758	0.5580836	0.5877895	0.54641867	0.5395687	0.47168866	0.44563472	0.5373479	0.41615182	0.55073667	0.30782664	0.5159104	0.57393026	0.6520484	0.42191103	0.6298551	0.5029425	0.5344483	0.51631325	0.3922549	0.5963125	0.34144253	0.6144699	0.51238656	0.6360675	0.76858866	0.450099	0.32809535	0.56941724	0.5009373	0.4208033	0.3839576	0.56413823
P672	0.398889	0.5481651	0.3605018	0.43387786	0.47945327	0.48453772	0.6946669	0.43220398	0.34819096	0.369597	0.43945128	0.39730284	0.4712285	0.40053302	0.5025289	0.5419486	0.79859984	0.40262473	0.20991573	0.33209231	0.52885413	0.5548033	0.5070282	0.5238323	0.492665	0.6152478	0.6602011	0.41414747	0.45552373	0.48835614	0.26833996	0.42265105	0.4141183	0.5419494	0.3599374	0.40770203	0.30879542	0.29648587	0.6532252	0.544005	0.46323738	0.31073892	0.5495121	0.4987139	0.23265886	0.6412766	0.40176937	0.50478786	0.3664509
P673	0.48524952	0.6069769	0.3448657	0.47047812	0.37096027	0.6693894	0.6299376	0.5780737	0.5462494	0.5188032	0.3434758	0.36989978	0.2867554	0.275496	0.47998345	0.38356164	0.55178094	0.46976477	0.3789249	0.46177065	0.47038487	0.3803016	0.46442795	0.63780296	0.3926811	0.59105045	0.5099783	0.6866137	0.3438456	0.39981157	0.48844987	0.59916556	0.42895198	0.4852553	0.41425985	0.40949807	0.3396512	0.41002107	0.6319489	0.67726386	0.5454693	0.42425093	0.3550891	0.61047834	0.5699028	0.43551627	0.5362322	0.43035793	0.6161322
P674	0.33203414	0.4687778	0.48483834	0.41568217	0.5327251	0.37342268	0.53093135	0.5513481	0.46789122	0.5041313	0.7327115	0.4183723	0.61447483	0.4711942	0.4802306	0.60141546	0.62688786	0.49980414	0.46270007	0.2766841	0.61521053	0.43194777	0.523322	0.3825197	0.7279862	0.43365735	0.5498624	0.5449056	0.4868554	0.42159167	0.5159746	0.61980945	0.6096312	0.42813098	0.45992845	0.42859545	0.63661	0.63897616	0.5764	0.52962273	0.529502	0.5085933	0.47992274	0.34690115	0.38439968	0.7007265	0.51166487	0.6077636	0.46905968
P675	0.6130344	0.49929458	0.33201936	0.4258061	0.4902982	0.54037607	0.43251568	0.40662435	0.39055064	0.65461546	0.506521	0.31413493	0.36688054	0.5548584	0.49612865	0.54452413	0.5154228	0.3776767	0.62303007	0.34197643	0.49770388	0.5592338	0.6672488	0.51711583	0.5237157	0.42961073	0.31846705	0.38443628	0.50743127	0.31147075	0.47787157	0.3684178	0.60710675	0.29235798	0.3466446	0.4338531	0.613787	0.36319792	0.5972867	0.3296307	0.5317282	0.6650951	0.25833994	0.46872464	0.49281332	0.3756605	0.40517083	0.261382	0.6834344
P676	0.4499913	0.69210297	0.4656731	0.5611483	0.4693689	0.34616607	0.48620275	0.54239005	0.4833993	0.5126812	0.4062958	0.6975718	0.54669726	0.5807054	0.7670895	0.5588609	0.5186174	0.6715966	0.4346566	0.5414035	0.75418293	0.45072046	0.50992274	0.44810972	0.4500317	0.591587	0.6491244	0.405854	0.35849527	0.6856251	0.42118913	0.32752928	0.54985225	0.6317643	0.62551373	0.5580048	0.35907295	0.4077886	0.38709736	0.47477746	0.2915195	0.3799136	0.44524345	0.3627717	0.44451514	0.47934476	0.40051496	0.5745497	0.41168147
P677	0.41966638	0.5759104	0.45399868	0.31772217	0.36389455	0.56625897	0.66235316	0.51684767	0.47716564	0.44252533	0.34160802	0.4983057	0.3515093	0.29343903	0.39859968	0.445459	0.7065171	0.36749682	0.34731627	0.38230678	0.3883312	0.48677295	0.4890317	0.5634534	0.523657	0.46780667	0.6702453	0.53485054	0.48788008	0.50779986	0.28915107	0.46705472	0.44607434	0.6044683	0.44655803	0.5265093	0.3406399	0.31903735	0.64741904	0.53753555	0.5237928	0.29325947	0.5533791	0.57201964	0.24702328	0.6639947	0.4480199	0.48198345	0.4872794
P678	0.46154281	0.6374358	0.29526445	0.45074332	0.3232947	0.414766	0.56285226	0.3805762	0.26702797	0.47909042	0.3388148	0.5154279	0.37086508	0.44672146	0.46791047	0.63282293	0.7392389	0.3642634	0.38017893	0.32762644	0.5336427	0.4486164	0.5258802	0.6404845	0.36971804	0.54518914	0.4997327	0.38913873	0.4482447	0.5675794	0.137162	0.38113624	0.45861188	0.60090584	0.46592778	0.2983871	0.33119577	0.20666823	0.6217753	0.32265925	0.4906405	0.49684978	0.37713322	0.48208633	0.28440088	0.64873004	0.3968786	0.39335465	0.54915404
P679	0.32109806	0.45658436	0.51876587	0.38011163	0.50507367	0.3643764	0.56349987	0.5849927	0.40693873	0.38655493	0.53238934	0.50517505	0.573315	0.44363427	0.4357948	0.67484266	0.7412906	0.3429936	0.4453683	0.34794948	0.465819	0.40236005	0.32626417	0.47462723	0.54782885	0.35443193	0.53324753	0.6057019	0.6552478	0.57853645	0.33901143	0.5994859	0.40945625	0.6293719	0.49166667	0.49966788	0.5530905	0.4247341	0.60066354	0.5013728	0.57929295	0.5197335	0.5193525	0.49755794	0.33175856	0.8706306	0.5535606	0.59900194	0.4023567
P680	0.57562613	0.46253267	0.4399853	0.40346944	0.64551234	0.6194349	0.5267775	0.5209325	0.46841392	0.5113747	0.620554	0.23926847	0.47149277	0.46234602	0.46893862	0.45090517	0.57860607	0.31402403	0.44577846	0.34580955	0.45073608	0.6459423	0.54329604	0.4388531	0.60269624	0.41791877	0.44739732	0.5112786	0.4774815	0.22279994	0.5768113	0.47914228	0.49491885	0.18553127	0.24734657	0.49786618	0.6263876	0.5276056	0.6562765	0.4871509	0.5624757	0.47171816	0.36028197	0.5566868	0.42808038	0.4818964	0.43613857	0.38074237	0.55061907
P681	0.5751729	0.5707093	0.415954	0.4934817	0.30735812	0.41575348	0.5279915	0.36341447	0.41287795	0.44407946	0.31131974	0.6375888	0.3270999	0.4759148	0.37976867	0.49902496	0.58381265	0.5381675	0.48302135	0.49192807	0.44039437	0.4445637	0.5352274	0.7201789	0.36867315	0.6082019	0.48923343	0.35833818	0.44497287	0.6164774	0.2547588	0.43891564	0.47315693	0.6405314	0.56717163	0.34243804	0.32365924	0.27937183	0.50599664	0.37732896	0.5251638	0.44736195	0.49923187	0.43867925	0.40566838	0.48196703	0.384207	0.4651225	0.6012911
P682	0.6619265	0.64400184	0.4220217	0.48299518	0.36939126	0.3824133	0.43515292	0.38377312	0.3501486	0.40977105	0.41750938	0.5463888	0.40736148	0.4746406	0.4028706	0.5707147	0.64552754	0.46966282	0.48525044	0.5149976	0.39818347	0.49818835	0.4976271	0.794275	0.32659483	0.58799714	0.47825074	0.37862176	0.42358342	0.552147	0.2925534	0.59140855	0.4367977	0.5704901	0.5916563	0.23686773	0.3255283	0.42696807	0.44465917	0.37479657	0.49252054	0.45318344	0.5397305	0.46538493	0.4513525	0.53627086	0.39591405	0.5326323	0.63378954
P683	0.54368305	0.59347945	0.35309592	0.41124392	0.4940638	0.3756228	0.36829776	0.5965413	0.5436962	0.5703852	0.484698	0.5050545	0.35409227	0.5411224	0.61892384	0.53009516	0.43703565	0.67477417	0.6400874	0.4777107	0.6162558	0.36152378	0.61274	0.5706975	0.60329473	0.44755048	0.46853447	0.59383786	0.41954368	0.4009553	0.5895224	0.6379734	0.6513802	0.5058971	0.50884855	0.48463938	0.527464	0.46034586	0.50017446	0.62549806	0.5264774	0.58456415	0.3403009	0.35692528	0.62250715	0.45628086	0.47969437	0.4972947	0.67020553
P684	0.749314	0.5918587	0.3898614	0.43246147	0.57625043	0.42047155	0.2980183	0.41011745	0.31401822	0.5139114	0.4992962	0.4193085	0.5172584	0.68049985	0.51742595	0.5956612	0.5454175	0.35704553	0.61690104	0.49210176	0.44457826	0.6731306	0.5648691	0.6525461	0.4589812	0.4255021	0.3995392	0.2895603	0.5187083	0.3542	0.45435378	0.38393787	0.5201893	0.2933236	0.38936904	0.44762033	0.54455227	0.3838905	0.47219583	0.27211493	0.48513243	0.5927701	0.364858	0.48759592	0.47486198	0.41096196	0.28095096	0.40520805	0.6327222
P685	0.40109086	0.37979093	0.5671301	0.6277303	0.50362027	0.61848456	0.67369163	0.4002546	0.45927668	0.5219612	0.59933096	0.3623556	0.60367876	0.33633766	0.24694093	0.42039528	0.5179498	0.40170228	0.35435668	0.4196779	0.3801109	0.48722357	0.42517957	0.36440527	0.4241577	0.6466422	0.40213704	0.5030683	0.5405256	0.5000922	0.54349846	0.4889385	0.30798092	0.40555826	0.438119	0.38484144	0.5343455	0.61527485	0.5458921	0.44506755	0.5869987	0.5305529	0.49597213	0.6216979	0.52719826	0.49787456	0.6486057	0.4443061	0.40332332
P686	0.68398505	0.48239464	0.4677535	0.3013211	0.6735344	0.52147543	0.42906436	0.52664477	0.3598412	0.41262877	0.5677445	0.2545509	0.5348367	0.58512646	0.52777463	0.5411217	0.6888398	0.20978406	0.48157924	0.3741117	0.3765291	0.75164115	0.4857143	0.556359	0.5329792	0.3251993	0.48266172	0.41051367	0.57645947	0.23703896	0.47670016	0.45023438	0.41270936	0.30986008	0.27812225	0.50630885	0.576772	0.45303035	0.59320855	0.42743692	0.49732804	0.42983606	0.43803346	0.6166823	0.32461533	0.5677426	0.37976393	0.45581073	0.5009666
P687	0.5214321	0.46652877	0.5160647	0.41094843	0.43741402	0.6500714	0.59222645	0.42563152	0.49549127	0.5902445	0.5684257	0.39050725	0.4005432	0.3720027	0.3318852	0.38657126	0.515029	0.42911533	0.43785983	0.30382472	0.44017032	0.6003016	0.7511022	0.32775417	0.6975489	0.39786693	0.597499	0.43305752	0.41005805	0.25541368	0.47028825	0.4189618	0.655012	0.43305653	0.39341384	0.54144186	0.539955	0.56197166	0.5922184	0.4585134	0.514646	0.3698407	0.5482629	0.5628169	0.3166601	0.42292383	0.5747758	0.39791188	0.48739633
P688	0.5783659	0.36637223	0.56250215	0.41372755	0.48026383	0.6365114	0.47302637	0.43801466	0.59031504	0.49430114	0.6042142	0.43566576	0.46030718	0.47777432	0.29272377	0.30143282	0.41022545	0.4229053	0.5618889	0.41682735	0.34301788	0.6759575	0.6166175	0.433162	0.63900906	0.3969603	0.48482832	0.40555555	0.49079734	0.30120042	0.54913324	0.50141704	0.54798657	0.33189034	0.44562584	0.52877736	0.64892876	0.63349587	0.5949568	0.4289063	0.60581195	0.46714932	0.57021964	0.52178866	0.41049534	0.3841848	0.45695364	0.4465993	0.60568154
P689	0.5475248	0.37240157	0.3656584	0.5640055	0.61429894	0.42829365	0.33419332	0.38659832	0.3268149	0.4039266	0.4837481	0.42849585	0.46589252	0.7616677	0.6614546	0.7482056	0.47577894	0.44873422	0.5831752	0.6696668	0.5322801	0.5731281	0.535784	0.539846	0.51443166	0.45514655	0.35174778	0.378413	0.6366004	0.5481577	0.42118412	0.45233437	0.5916866	0.52792484	0.3817773	0.5176705	0.49521726	0.313712	0.49610955	0.49816665	0.4527325	0.6904673	0.5470411	0.43711454	0.5794168	0.5010033	0.43028226	0.34648067	0.36853668
P690	0.41053808	0.57197917	0.37193194	0.69988894	0.36873284	0.630236	0.6333345	0.2973782	0.3320568	0.651075	0.43611208	0.42908552	0.44137812	0.43040934	0.48882487	0.59138626	0.5312842	0.51111495	0.35378388	0.5037466	0.6245456	0.40978247	0.6438098	0.43924063	0.48799568	0.7199675	0.49776995	0.39028516	0.2942799	0.52297384	0.38977197	0.2801493	0.59755486	0.4715431	0.35550052	0.42054865	0.3179259	0.43159544	0.51434064	0.4610125	0.35935	0.48072526	0.42687815	0.45702878	0.53320444	0.3985234	0.5174867	0.29295266	0.43843737
P691	0.5567465	0.36766827	0.4386891	0.4774797	0.46694633	0.55999154	0.3689394	0.48170754	0.5290652	0.57694316	0.4982578	0.47157767	0.3381829	0.6346469	0.5670736	0.5225687	0.25314826	0.53567696	0.6970813	0.5543678	0.508336	0.48028997	0.6757847	0.4145757	0.65171444	0.355927	0.36265406	0.5169731	0.50233245	0.42349666	0.5416458	0.51987207	0.7102923	0.5620507	0.47776636	0.59341836	0.59392613	0.49463588	0.5274788	0.56125474	0.46895057	0.63129294	0.47752985	0.4567604	0.5811412	0.41721144	0.5727263	0.3284287	0.5580788
P692	0.51860386	0.4310102	0.49795884	0.422592	0.453186	0.6833286	0.62485445	0.4336779	0.37095854	0.59168816	0.5478434	0.28232265	0.36663488	0.27530465	0.2273576	0.5121891	0.62617373	0.31642428	0.42772353	0.34972277	0.32932246	0.45552638	0.6245437	0.47555768	0.6362692	0.4578514	0.44372746	0.5615553	0.525977	0.30253154	0.4601531	0.5204061	0.5376901	0.4359643	0.3271771	0.4294886	0.49597898	0.5301255	0.62133586	0.49623966	0.6241259	0.48337853	0.5400021	0.65465915	0.43208742	0.574088	0.663277	0.37603125	0.50075203
P693	0.36531714	0.6517299	0.47255751	0.47537315	0.49807605	0.5405974	0.7158336	0.5714999	0.4111279	0.4706673	0.45462206	0.38606784	0.558246	0.25547183	0.49218777	0.5140656	0.7469971	0.3967774	0.21004258	0.3910312	0.4969452	0.4409625	0.37128937	0.5025394	0.39890662	0.6437863	0.6473541	0.57425994	0.40653777	0.55008376	0.36658442	0.4776167	0.32943103	0.53166276	0.4648792	0.41115287	0.29075548	0.44795865	0.5948407	0.55543566	0.44285664	0.31544483	0.46804023	0.64310926	0.34658954	0.644703	0.50681794	0.55167925	0.3614426
P694	0.48682007	0.3616568	0.5708907	0.5382342	0.5464946	0.6855748	0.59463793	0.48522693	0.6864757	0.5095734	0.56484675	0.4175464	0.52690923	0.46005583	0.43294033	0.24237193	0.32990834	0.4387268	0.47249025	0.47941586	0.4218901	0.6750009	0.43021652	0.34410572	0.46507248	0.5305182	0.46342498	0.50023913	0.48141614	0.4403932	0.63210547	0.41508523	0.40034634	0.26845083	0.3860363	0.5950769	0.6273573	0.559966	0.59140694	0.46906197	0.5536401	0.49281648	0.43564895	0.5948068	0.46304017	0.31708884	0.44311002	0.38585505	0.49719092
P695	0.564994	0.67396766	0.46158084	0.37125587	0.27509677	0.40915623	0.48765677	0.4767901	0.34926456	0.56060547	0.37767583	0.55692977	0.4000432	0.41147482	0.4339064	0.5447914	0.638372	0.46646523	0.49141172	0.41021615	0.43445015	0.39649257	0.54470474	0.67748195	0.41205066	0.5113036	0.5475427	0.43546164	0.44073308	0.50460684	0.31191543	0.45698023	0.47114134	0.61337066	0.58857584	0.37217095	0.34916273	0.3718435	0.47191662	0.38652214	0.47567558	0.4459881	0.45542574	0.5292956	0.40882248	0.56271625	0.47356644	0.5196499	0.6121708
P696	0.42249766	0.544462	0.36720002	0.5883595	0.478756	0.46391934	0.54003453	0.58491814	0.62996405	0.50688	0.4499843	0.5629491	0.42549926	0.5484895	0.81019187	0.46908596	0.3710041	0.661204	0.46752632	0.5507467	0.7324337	0.42609668	0.48865005	0.40924156	0.4622542	0.58898497	0.5371038	0.6004306	0.3356423	0.6003693	0.51486564	0.4868119	0.57813466	0.5473418	0.54435444	0.5543639	0.4298703	0.44109678	0.521875	0.65885675	0.34990123	0.4832365	0.34162667	0.3437688	0.5285578	0.4413236	0.4487271	0.45184168	0.49082324
P697	0.3749955	0.4033128	0.3127324	0.49611965	0.45104933	0.39494234	0.5220438	0.5294479	0.44111466	0.47673342	0.45434368	0.42980206	0.3506005	0.514214	0.57112664	0.6494945	0.5576403	0.49450374	0.5750627	0.42371207	0.56166595	0.27890968	0.42209148	0.54304177	0.45563284	0.512742	0.31257087	0.6141515	0.57236624	0.5582754	0.40415064	0.6023419	0.4888495	0.57669646	0.446091	0.40828198	0.5551908	0.33337697	0.6371431	0.57757616	0.5877241	0.7130225	0.2858231	0.36148518	0.55809826	0.6718472	0.51954556	0.37334067	0.59726745
P698	0.44667172	0.35476217	0.6563407	0.5378875	0.5666402	0.64785826	0.49886408	0.61266166	0.6573391	0.48534852	0.5557686	0.4629786	0.55037415	0.41364107	0.37002093	0.37291273	0.3293289	0.45143428	0.5610914	0.6241584	0.38060603	0.4336907	0.33434516	0.45152214	0.5157983	0.4088496	0.3979581	0.7290579	0.63600564	0.48114002	0.7180337	0.66065514	0.39947242	0.43570426	0.49959663	0.59072906	0.651675	0.69372	0.4869917	0.6271376	0.6692316	0.59583575	0.57482284	0.649453	0.698361	0.4950595	0.67255664	0.56552464	0.4738037
P699	0.5388222	0.5422794	0.52646476	0.42740762	0.43392047	0.3226653	0.3707038	0.5617511	0.5638071	0.47013056	0.44740635	0.7118683	0.40603465	0.5849145	0.6141906	0.50406533	0.4028379	0.6322828	0.6396197	0.55480987	0.5541286	0.4523635	0.53486204	0.5300102	0.4952899	0.4344908	0.5130055	0.45955777	0.48991534	0.6537552	0.409578	0.5331559	0.58245385	0.67683285	0.7272411	0.52491117	0.475234	0.44870502	0.42462063	0.46786848	0.41286913	0.48157457	0.5587575	0.36326048	0.44129458	0.54080164	0.45165873	0.5515296	0.5655277
P700	0.5171849	0.52019286	0.26133937	0.41506088	0.35475984	0.5448843	0.5515739	0.43938452	0.5222645	0.4997417	0.39143547	0.4579655	0.22398758	0.5114679	0.6113025	0.39033315	0.4944954	0.4303387	0.4733893	0.3317006	0.58309144	0.5598878	0.5946405	0.5080015	0.4152115	0.5116876	0.45531252	0.44545203	0.32611912	0.4412119	0.2937394	0.3985467	0.5410208	0.42599255	0.41391435	0.40312317	0.4774723	0.28058454	0.7213049	0.4368175	0.47798708	0.4839599	0.262568	0.41203737	0.3206812	0.42779407	0.33202076	0.26311594	0.68356806
P701	0.6252968	0.70133966	0.40404552	0.46696135	0.43006104	0.45006528	0.42227048	0.5020615	0.51881844	0.47800186	0.25728646	0.61433184	0.4411058	0.5216556	0.58392936	0.35612208	0.4451873	0.60789186	0.4701676	0.6346175	0.49258012	0.4943549	0.45898616	0.71478003	0.29160503	0.6325264	0.5893407	0.42585793	0.3942311	0.5324625	0.48563507	0.4487753	0.34198037	0.5607681	0.5676849	0.4486163	0.31579134	0.36466205	0.3951058	0.5034795	0.43355358	0.39019784	0.4001684	0.52768034	0.5741828	0.29065317	0.3573753	0.5556208	0.5958156
P702	0.44818634	0.7478004	0.4413589	0.4868657	0.32955098	0.4281361	0.6362515	0.5023366	0.46572465	0.6137499	0.30609366	0.6643706	0.4676566	0.42111778	0.65486616	0.47046494	0.5833244	0.5562151	0.35484833	0.39796367	0.66311157	0.45047504	0.5282545	0.45958138	0.34913322	0.6066181	0.6758504	0.39186388	0.29266644	0.66363466	0.29769003	0.21586479	0.47132656	0.62034196	0.6066768	0.52577853	0.28318366	0.2882219	0.4694515	0.36952457	0.28094482	0.30667686	0.33289552	0.4505945	0.29067674	0.47773135	0.39376205	0.4651201	0.49370822
P703	0.3778484	0.6302232	0.47747236	0.46301287	0.38264668	0.6561477	0.72284967	0.5602722	0.51494384	0.5484901	0.45387977	0.409087	0.43312335	0.16115451	0.36993146	0.4046958	0.6171843	0.5016795	0.2614793	0.40861264	0.4742037	0.3281667	0.46762547	0.49053982	0.53361344	0.6068143	0.65623593	0.6849584	0.31422502	0.43648353	0.4861945	0.5882735	0.43237594	0.5256213	0.44743532	0.4292709	0.32600343	0.57087475	0.5811162	0.6827301	0.50863516	0.31809545	0.47291252	0.6228965	0.47717682	0.5364378	0.621981	0.55800515	0.46775264
P704	0.58399737	0.5631204	0.37916985	0.6366133	0.4824949	0.5470827	0.54330724	0.29862458	0.20782538	0.4815697	0.4278196	0.39357087	0.45916218	0.5387048	0.5245926	0.72562414	0.66366637	0.3488019	0.36786935	0.50960505	0.5223109	0.5591763	0.611847	0.56937516	0.3940706	0.6094214	0.4517914	0.31225312	0.42184	0.5172687	0.2857945	0.3025614	0.54461867	0.54978484	0.39857975	0.36886483	0.29895157	0.35250616	0.4802401	0.3661183	0.35993865	0.45505664	0.5141897	0.5206989	0.4158804	0.5140547	0.49070334	0.33425352	0.37759042
P705	0.35759875	0.6693038	0.4944478	0.6185524	0.39574924	0.45298967	0.56344724	0.5868883	0.48424256	0.49597	0.33389986	0.6978273	0.4665253	0.43904927	0.6497179	0.5694821	0.46653765	0.64713025	0.37631	0.65911436	0.66857696	0.28503507	0.48449656	0.4939704	0.43004075	0.5775354	0.64587635	0.593181	0.3116288	0.71537757	0.36012527	0.4626073	0.5623546	0.82614017	0.67476153	0.5457377	0.2280337	0.45496762	0.4132202	0.62896204	0.32840294	0.35200354	0.5675773	0.49937162	0.52967834	0.5638121	0.59344333	0.5759546	0.32388538
P706	0.6559903	0.49230167	0.47751603	0.33713952	0.5589405	0.6695968	0.47782207	0.49936563	0.53411055	0.49414247	0.5151419	0.32967034	0.4010797	0.48520344	0.48414165	0.38176543	0.4839176	0.36338562	0.4907519	0.4812757	0.37310764	0.7071183	0.6249374	0.4938208	0.6536958	0.35369095	0.59315807	0.46778667	0.45855072	0.23595756	0.5456251	0.46824914	0.5853241	0.3278772	0.3006144	0.61704075	0.515605	0.50498086	0.5794729	0.5651547	0.47341695	0.35610172	0.5313971	0.6084965	0.39082447	0.3927734	0.4156364	0.39844617	0.52268785
P707	0.6544979	0.54027474	0.5597976	0.37004098	0.5205698	0.2844894	0.2667339	0.62707466	0.5935242	0.45604864	0.45525962	0.66768056	0.44331107	0.63411134	0.6050733	0.500715	0.4257483	0.59082866	0.7773965	0.5743318	0.44815022	0.4567974	0.4246419	0.67907304	0.42545095	0.34872714	0.4152611	0.52208257	0.5881133	0.5760761	0.5428104	0.601685	0.5104135	0.5529611	0.72296405	0.5496029	0.5984571	0.45087692	0.39836654	0.45291463	0.53994864	0.60786355	0.4548753	0.39757013	0.56450367	0.5075026	0.38320708	0.6200609	0.71111774
P708	0.43833503	0.38851327	0.46676484	0.52076554	0.54623145	0.4011556	0.45651636	0.54826653	0.6122851	0.3437207	0.5299243	0.5333892	0.5298187	0.5803838	0.59455633	0.44701588	0.4361748	0.54205316	0.53380144	0.54174197	0.51265115	0.4980388	0.32000497	0.51366633	0.4172326	0.519443	0.42238286	0.5661982	0.5753913	0.62215626	0.5422475	0.6321893	0.38796294	0.4983146	0.56331366	0.48373967	0.59144723	0.486834	0.5539047	0.5739624	0.5645928	0.5991512	0.47871965	0.39812398	0.53764874	0.5594502	0.40709236	0.5609783	0.52392346
P709	0.4890902	0.62390256	0.47378618	0.2815681	0.49700096	0.48586854	0.54042846	0.673218	0.49636066	0.53121614	0.38465163	0.48539227	0.50980496	0.44489852	0.5720554	0.4248968	0.6355537	0.3824773	0.4507114	0.32810664	0.48799583	0.5375754	0.3718194	0.5257854	0.3788215	0.43005928	0.60550153	0.5285458	0.4605615	0.43977907	0.4082436	0.40493354	0.31979418	0.4800477	0.50819844	0.55818	0.46529347	0.34007013	0.61310136	0.44285512	0.47316918	0.4091266	0.29024842	0.5998267	0.30021217	0.56633526	0.39913833	0.5247432	0.58274823
P710	0.24217741	0.3429544	0.4410699	0.60166454	0.5123468	0.5202394	0.60162085	0.53344345	0.68841857	0.3258735	0.5404484	0.5085915	0.5604647	0.49237093	0.5261995	0.35094813	0.41521242	0.58074224	0.37497294	0.53177	0.5649532	0.4608962	0.29095274	0.4162317	0.44877273	0.6039834	0.519595	0.6479274	0.5211136	0.59000534	0.59332526	0.6560289	0.3619153	0.45229983	0.4294921	0.4991073	0.5667948	0.5435712	0.6195225	0.7091394	0.61435723	0.5364678	0.50814706	0.43313986	0.581386	0.510745	0.45308542	0.5797227	0.40242422
P711	0.5643285	0.5711464	0.5724985	0.62255967	0.34964788	0.6085284	0.49321362	0.38812494	0.5502737	0.7083302	0.48195595	0.6297816	0.45481464	0.4451497	0.41415364	0.35004985	0.27857116	0.64364076	0.537351	0.5461604	0.53693193	0.50981444	0.6692542	0.40551698	0.50304043	0.6155974	0.5011251	0.361195	0.29545292	0.5230646	0.5229061	0.33756283	0.604427	0.47531593	0.6087353	0.49285233	0.40343034	0.596819	0.38358936	0.35953033	0.3643397	0.4529435	0.5002834	0.4791635	0.53617233	0.23278724	0.53492147	0.3913381	0.57802665
P712	0.19513217	0.32425132	0.5345882	0.6835255	0.43081623	0.5195498	0.75174004	0.5040813	0.6562756	0.36637798	0.5474838	0.5674951	0.53848565	0.38013625	0.4548629	0.37516552	0.47423467	0.5920777	0.30748388	0.4354359	0.58877945	0.3790782	0.3295979	0.324543	0.43001947	0.68444026	0.5341211	0.6164233	0.5034579	0.68893164	0.49696237	0.5764851	0.35551128	0.601056	0.5302868	0.44007152	0.49630418	0.572888	0.5770911	0.65283716	0.56363	0.4577459	0.5383068	0.38048837	0.47329623	0.6104255	0.5885422	0.5535394	0.37072662
P713	0.6181047	0.58706206	0.48137146	0.30234975	0.5409049	0.36721408	0.3424096	0.70696706	0.5055805	0.49450326	0.39991757	0.5611109	0.3788195	0.5775773	0.67154396	0.5730729	0.48259076	0.49684656	0.6860654	0.543336	0.50267977	0.41287032	0.48065922	0.5993296	0.47573742	0.30314225	0.44599158	0.5889762	0.5370182	0.5150942	0.46648479	0.5723893	0.5301027	0.6578119	0.6529719	0.59204197	0.5257247	0.4122904	0.46398813	0.5294925	0.47855106	0.5295825	0.4161258	0.49098396	0.49290064	0.6059395	0.49567252	0.5418833	0.6158158
P714	0.39515176	0.50019217	0.5017508	0.5519186	0.45281044	0.3758028	0.43192226	0.58101773	0.6684282	0.5388896	0.51507765	0.6410427	0.5352685	0.5483213	0.6171439	0.39246982	0.33072755	0.6559058	0.62397075	0.49213415	0.62542397	0.3839793	0.3582867	0.4680389	0.3572279	0.5510295	0.4133963	0.5812108	0.46858853	0.61122715	0.60500664	0.5416939	0.43346438	0.45349294	0.65431076	0.46791187	0.6300569	0.54137456	0.46031016	0.485207	0.5365586	0.66000855	0.3215747	0.35270447	0.62152106	0.43807206	0.4354393	0.5583001	0.66772103
P715	0.38961682	0.505629	0.6089712	0.61750734	0.4085571	0.42673153	0.5605985	0.5572385	0.5948061	0.42696822	0.3589639	0.7671413	0.4950731	0.45866394	0.5420345	0.46762937	0.40415064	0.6661038	0.45383492	0.656815	0.55582374	0.32309768	0.3606201	0.5013245	0.35879076	0.59309167	0.5388092	0.5747245	0.49426907	0.79741573	0.42865953	0.5163921	0.4041519	0.78605384	0.72688895	0.52752054	0.34913254	0.4921368	0.3871491	0.55674165	0.43340853	0.40312836	0.6191425	0.46517614	0.5445548	0.56732893	0.57118773	0.61266583	0.3816683
P716	0.512612	0.42398775	0.6404084	0.6759315	0.4657469	0.45850712	0.43445253	0.4374316	0.49103057	0.49383506	0.4653804	0.6913063	0.5094575	0.578848	0.46269453	0.60735047	0.3411286	0.58177835	0.6017145	0.73188484	0.45946974	0.4239785	0.47485054	0.5037073	0.47994447	0.509832	0.41741118	0.46749064	0.56518686	0.73734605	0.45800796	0.46891508	0.55592215	0.7036977	0.6459064	0.5592739	0.4279122	0.5143212	0.35162058	0.44488665	0.45708883	0.5660179	0.6853703	0.48189658	0.59918535	0.5173074	0.6146635	0.49039742	0.38789985
P717	0.2857268	0.46442583	0.5560767	0.40161067	0.4780533	0.61975145	0.609994	0.75975186	0.70556253	0.5402854	0.45011377	0.49096957	0.4480333	0.27675194	0.45881626	0.4007111	0.47268024	0.52958673	0.48047054	0.48258358	0.473636	0.2551496	0.32471225	0.4399356	0.54311657	0.41072902	0.55035126	0.88037646	0.509516	0.4797067	0.66150093	0.6789421	0.42351994	0.56642747	0.48469353	0.6430109	0.5457649	0.5341218	0.57328415	0.7589909	0.6199667	0.5085409	0.42314592	0.6176293	0.583561	0.60262525	0.6645147	0.56213695	0.51216006
P718	0.4816234	0.625217	0.30074373	0.43946475	0.27706614	0.51391774	0.58134043	0.41585603	0.34839067	0.49832383	0.24112415	0.5483468	0.24838392	0.40308642	0.47309983	0.5513019	0.650853	0.4793503	0.423492	0.4053715	0.5027401	0.37957937	0.6210173	0.6687632	0.4365953	0.5818042	0.5583892	0.40687734	0.37572387	0.5412473	0.19107525	0.37221342	0.55394435	0.66634977	0.5160654	0.38431907	0.24784791	0.23802447	0.60443944	0.4471646	0.46133047	0.40447718	0.42434087	0.45351133	0.3436696	0.5402985	0.41837084	0.39844638	0.5892501
P719	0.6066375	0.70011044	0.6951245	0.3875289	0.5634252	0.6032626	0.5095214	0.60658056	0.4234484	0.6540451	0.5047629	0.45448586	0.6421376	0.35175967	0.46543682	0.4730857	0.5869392	0.40221944	0.41976076	0.49547932	0.43750226	0.56546766	0.55728143	0.45023873	0.60234636	0.41228107	0.704608	0.47415355	0.41174987	0.35973746	0.5707985	0.35188267	0.49577928	0.46111655	0.51818377	0.6282986	0.39223692	0.65980774	0.3717087	0.45857123	0.34484482	0.23494573	0.5859483	0.7101769	0.40980238	0.47218406	0.5775317	0.6078555	0.40712243
P720	0.41866767	0.5159193	0.3319453	0.45185077	0.46811527	0.5707667	0.6089187	0.5421005	0.5028222	0.45488766	0.40885615	0.34635106	0.38176867	0.38255632	0.5034508	0.4812493	0.5994291	0.46674737	0.39515865	0.42578796	0.5066796	0.37648842	0.42479053	0.58652717	0.4684531	0.5473788	0.5053244	0.672725	0.4633426	0.38703725	0.5406871	0.6164605	0.40737858	0.45451102	0.3331919	0.42635956	0.46786463	0.4248276	0.617344	0.69814414	0.59843606	0.49208394	0.3400775	0.51208335	0.56917894	0.52590966	0.55854094	0.46670613	0.57497764
P721	0.67129695	0.39811468	0.3146788	0.5520998	0.49251524	0.52514595	0.3768341	0.23686713	0.35097533	0.4826638	0.56419015	0.29196474	0.40901697	0.59332263	0.37703314	0.55939496	0.47759014	0.3524915	0.58894366	0.5305895	0.3615635	0.61828274	0.55242264	0.66550857	0.4036846	0.55497766	0.2255628	0.35880545	0.5759385	0.4184252	0.49161237	0.5600977	0.48071426	0.26588002	0.33595225	0.26556337	0.5819088	0.45116693	0.55538875	0.35023475	0.5998743	0.73155755	0.45543846	0.48067385	0.634903	0.36949044	0.40354684	0.2813949	0.6266864
P722	0.31626257	0.3336985	0.5256724	0.8109033	0.43716675	0.4915042	0.5602493	0.34389755	0.47021043	0.5600686	0.5484832	0.5974378	0.5752658	0.5645934	0.4599847	0.57191855	0.31257737	0.6460011	0.5106066	0.59216964	0.624642	0.34292018	0.51045674	0.33591083	0.46394065	0.6727332	0.34207678	0.44333306	0.5128629	0.70055795	0.5134524	0.39930376	0.5560699	0.56695306	0.55104005	0.4607639	0.51606613	0.55353636	0.42977804	0.45058373	0.47612408	0.6719247	0.5202167	0.3707416	0.6776366	0.44335994	0.6174229	0.42349043	0.3642678
P723	0.3534787	0.5559653	0.45511335	0.43036738	0.5229559	0.4242843	0.48925522	0.66995186	0.59069693	0.47082794	0.33840883	0.6477482	0.5097407	0.58664334	0.77404416	0.45929113	0.4349147	0.58144414	0.49099585	0.5079767	0.6891724	0.45742247	0.41879877	0.37930128	0.41518822	0.47260833	0.5846343	0.53178906	0.4785338	0.63453925	0.47635016	0.3883918	0.4252705	0.642817	0.60198164	0.67230237	0.47895455	0.36817187	0.5066966	0.56740236	0.3791636	0.45769817	0.37517828	0.44517732	0.45640585	0.53828967	0.4298883	0.53621054	0.43635878
P724	0.51573485	0.36525008	0.23754308	0.5506034	0.34234715	0.53871757	0.5718469	0.31973717	0.51329696	0.3654357	0.42379802	0.41922134	0.24392286	0.51536363	0.46630368	0.40419528	0.45511663	0.44452965	0.4719871	0.43386167	0.43778974	0.5457398	0.4459029	0.64093983	0.2884495	0.6779616	0.31960943	0.44030526	0.42313924	0.5618726	0.27624884	0.54959005	0.40668133	0.4343731	0.41950887	0.245193	0.46171266	0.26548547	0.7504545	0.46919802	0.61935323	0.6433481	0.34668675	0.377145	0.42262423	0.4550401	0.29967868	0.26687193	0.68167025
P725	0.36320096	0.4208194	0.42886242	0.29195797	0.46781713	0.5576212	0.5038918	0.6522724	0.7042389	0.43536603	0.4898126	0.50664127	0.3789609	0.47818512	0.5183928	0.3740228	0.4364784	0.5355456	0.55276257	0.3971154	0.49551368	0.49095127	0.534242	0.40916613	0.66742235	0.30132204	0.583601	0.6732784	0.50035596	0.3915727	0.5602242	0.6778819	0.5837248	0.5235981	0.46885166	0.6671407	0.63052815	0.4874973	0.64328974	0.6865285	0.60309094	0.48743483	0.47696644	0.44802314	0.41111267	0.5439135	0.49548745	0.50936633	0.5801172
P726	0.43959647	0.35084862	0.3795593	0.52015257	0.42487648	0.35089275	0.39973566	0.45562607	0.6301992	0.4101513	0.55016303	0.61585736	0.44053143	0.6846918	0.5768605	0.44910005	0.33263484	0.633267	0.67383856	0.44750923	0.5646888	0.48643038	0.4780166	0.49556354	0.47934526	0.50513136	0.36836088	0.45055595	0.5050489	0.5847866	0.46380216	0.5927769	0.5706872	0.47433132	0.57826877	0.43326503	0.6647715	0.42416313	0.6054151	0.46319184	0.5818561	0.70933187	0.3851653	0.25027987	0.5055517	0.46197048	0.33056563	0.4576252	0.66823
P727	0.41478845	0.43697435	0.43048692	0.45638147	0.4259451	0.86231476	0.6512282	0.48106518	0.5507205	0.5508512	0.32657152	0.34427795	0.34624267	0.33285496	0.37980953	0.32599735	0.4264951	0.36666027	0.36624813	0.50820565	0.40999573	0.49736455	0.55239516	0.42133772	0.5007151	0.4696586	0.5346682	0.62473303	0.5002296	0.33875453	0.57965136	0.43113628	0.43105567	0.44554633	0.27115998	0.62920666	0.4710497	0.45465615	0.61820334	0.65777045	0.56945467	0.4068595	0.47258797	0.7411688	0.5596189	0.33984554	0.6350648	0.3265873	0.43366206
P728	0.55560225	0.50860286	0.6628149	0.3538924	0.60176796	0.32549506	0.4620162	0.6561985	0.6013433	0.43568447	0.5941099	0.5696822	0.54676753	0.45517558	0.49066523	0.40454713	0.5879397	0.5109803	0.55116415	0.40715492	0.39385644	0.5444052	0.39495066	0.5329142	0.48220542	0.4093212	0.530978	0.51988184	0.5763762	0.50259066	0.52740544	0.6025976	0.3942495	0.49854067	0.6437449	0.5104772	0.5736158	0.54490554	0.46940306	0.4592101	0.57106674	0.43206912	0.5484185	0.4784218	0.3557016	0.63290876	0.44428027	0.6620968	0.57383597
P729	0.52862084	0.48548862	0.4311361	0.59991926	0.4069032	0.59453946	0.4796609	0.36615434	0.5736938	0.59252787	0.4299356	0.53188044	0.46017015	0.57324135	0.50497246	0.3228772	0.29659817	0.5282619	0.55455244	0.52009404	0.54573447	0.5948611	0.5397274	0.44176167	0.36889035	0.6033981	0.41219828	0.35806224	0.41376173	0.4877177	0.5422443	0.3085409	0.47245023	0.32842767	0.45411608	0.4941847	0.55975443	0.46948922	0.49820012	0.37311372	0.4728705	0.5696976	0.3386525	0.44420072	0.5676473	0.23966172	0.37337554	0.34233013	0.6485937
P730	0.54251593	0.51163363	0.2736374	0.41569203	0.30719456	0.55573255	0.48730525	0.41027933	0.4726336	0.43062836	0.30864283	0.4927113	0.24277918	0.4927295	0.44261977	0.4416584	0.49493042	0.45367202	0.5209104	0.48434162	0.4063859	0.4522233	0.53261644	0.71228004	0.3741654	0.54018646	0.43484122	0.47076574	0.42680353	0.47088692	0.32911825	0.5419864	0.4776346	0.54993916	0.46384794	0.3593692	0.3910667	0.29569113	0.6359659	0.50832653	0.5640149	0.5414893	0.40262187	0.47718683	0.49090135	0.447796	0.37217763	0.3656505	0.7004061
P731	0.27740753	0.58508974	0.54413426	0.47109467	0.47494277	0.47093728	0.61503494	0.62549406	0.531895	0.43872744	0.39488155	0.59958816	0.5640792	0.3832816	0.5699872	0.5147724	0.5779157	0.6133916	0.3123293	0.54126364	0.59030867	0.34479296	0.43323314	0.43598247	0.5497047	0.5201387	0.7551093	0.632559	0.47734722	0.5984557	0.4849071	0.53696245	0.4454636	0.7636222	0.5506816	0.6169787	0.34015036	0.5253971	0.44743004	0.73309904	0.41710353	0.28305924	0.6312675	0.54821295	0.46609867	0.63167596	0.6288412	0.69338226	0.26038617
P732	0.59136933	0.49703658	0.50094885	0.43775713	0.4894491	0.34468123	0.3127909	0.57782155	0.5804911	0.38883254	0.40255517	0.68599266	0.4136417	0.65170217	0.5616463	0.5275202	0.45098853	0.57771695	0.7054339	0.6377774	0.45214742	0.4560801	0.4005032	0.7108603	0.38384053	0.39018634	0.4191802	0.5462413	0.5821453	0.60804224	0.4943628	0.6189105	0.48278522	0.5904958	0.64221495	0.52522	0.53370625	0.38475823	0.42231318	0.479798	0.5780239	0.62702745	0.47445953	0.4103298	0.5767669	0.53474677	0.4022498	0.54858416	0.6676284
P733	0.5811519	0.5846162	0.55753446	0.605537	0.34815186	0.5713389	0.5131143	0.3491061	0.5434361	0.74432427	0.41937375	0.6295448	0.4467595	0.45833477	0.41641718	0.3679926	0.3323241	0.6809584	0.55452967	0.53512686	0.55539423	0.4701621	0.7020625	0.44736567	0.5007308	0.62074095	0.5134743	0.35025242	0.35968778	0.50947356	0.5785454	0.28749153	0.59640837	0.46277106	0.5554603	0.5110322	0.44511068	0.55546814	0.34121817	0.37489092	0.41286212	0.44874933	0.4622998	0.44173402	0.5868752	0.19837427	0.53503036	0.4223535	0.60786986
P734	0.5721145	0.53759706	0.42724535	0.50142986	0.45734513	0.5646652	0.52510387	0.35692254	0.38236785	0.6068598	0.6233566	0.36150897	0.46934494	0.46548852	0.39971033	0.526607	0.5472007	0.44462168	0.4498912	0.31844783	0.53151596	0.596061	0.74546695	0.43194354	0.6635736	0.48809177	0.5397378	0.3605596	0.3446528	0.29174626	0.4225981	0.42634392	0.6949002	0.35578105	0.39385113	0.4008193	0.496328	0.56914717	0.563132	0.40364835	0.44375113	0.44047618	0.49643773	0.4579954	0.3645321	0.43831217	0.5190103	0.3981354	0.52467453
P735	0.41097528	0.5098615	0.5041035	0.7353219	0.45014703	0.33388186	0.5869687	0.45236692	0.52275705	0.5300727	0.5565136	0.5797195	0.53788173	0.43768844	0.5228441	0.5681651	0.4490449	0.7397873	0.4449634	0.5748606	0.61751527	0.263321	0.3966178	0.4941539	0.3961661	0.75190353	0.428075	0.58443254	0.43946204	0.72496057	0.52706975	0.6270197	0.46410072	0.6127892	0.6309231	0.31233013	0.4189388	0.57109	0.3953149	0.5853804	0.47588333	0.5936939	0.47489992	0.3478326	0.6820798	0.5181905	0.6112707	0.5707032	0.45287445
P736	0.45281196	0.17826349	0.49794406	0.53883255	0.65797144	0.5311178	0.45760334	0.48137334	0.5256392	0.3519444	0.6805258	0.30120865	0.52743113	0.5641418	0.34950528	0.51065797	0.4361088	0.34939453	0.58491665	0.50930345	0.34610248	0.56416905	0.38202968	0.41624898	0.5287807	0.41584775	0.23145676	0.5857338	0.7840183	0.4687628	0.63406855	0.7172086	0.3843851	0.380464	0.38083947	0.46756032	0.7629335	0.57460946	0.60977733	0.54894185	0.7389835	0.7583492	0.55467427	0.54489756	0.6209709	0.5947509	0.5921839	0.41778648	0.46186304
P737	0.610827	0.79327387	0.4559487	0.2813016	0.34739068	0.37124696	0.44603705	0.5411468	0.37182045	0.65359896	0.35070068	0.6268991	0.40461096	0.43704295	0.4727368	0.5153055	0.62746346	0.48900056	0.523076	0.35541362	0.51146317	0.42315653	0.6220496	0.6372062	0.47012675	0.43728703	0.63454074	0.4053608	0.35358262	0.45449954	0.29928917	0.37735072	0.537017	0.6080309	0.6366583	0.43285972	0.35758334	0.3730447	0.4405486	0.3202365	0.40089616	0.37502784	0.39432836	0.5100064	0.333468	0.5368176	0.4252836	0.53962594	0.6770411
P738	0.54119897	0.66865504	0.44647324	0.60513115	0.47965702	0.5215917	0.5197308	0.39765218	0.20343345	0.6101875	0.4199444	0.42730325	0.5286523	0.45065206	0.5240977	0.65047437	0.59371763	0.36654818	0.3558089	0.54856944	0.53422797	0.49996465	0.54099315	0.51495236	0.36761922	0.61614877	0.4983092	0.37388283	0.4358041	0.5495363	0.33408725	0.3009185	0.43657544	0.5347385	0.4680986	0.3844424	0.28712454	0.43045202	0.44291317	0.35977775	0.34397537	0.46486148	0.47685832	0.63264275	0.49533385	0.50023156	0.5642107	0.38448048	0.34962916
P739	0.69830066	0.49511096	0.3488649	0.5158742	0.50897986	0.48705545	0.32122925	0.31495646	0.3858805	0.5593166	0.59388	0.36453873	0.46837914	0.6455399	0.45025587	0.5251013	0.48900226	0.42814472	0.61851627	0.4355524	0.48448348	0.6690192	0.6552751	0.602872	0.4917967	0.49986705	0.33063805	0.29283476	0.48039633	0.30551344	0.52125555	0.45443296	0.59816664	0.19467239	0.36546803	0.34363753	0.6106758	0.47898468	0.51284754	0.2890147	0.54481095	0.6708643	0.3778977	0.4015639	0.56474173	0.29871464	0.31215897	0.35139957	0.7159761
P740	0.3984316	0.5017368	0.28064927	0.66110164	0.39713156	0.56195015	0.61374307	0.43298453	0.5590447	0.43252945	0.3601396	0.49216095	0.35372645	0.45538387	0.62314236	0.41803136	0.39634404	0.5770836	0.36320052	0.5694731	0.62714076	0.42797914	0.43311447	0.52467996	0.31437644	0.7031059	0.46326247	0.56827486	0.36955145	0.6185524	0.42228216	0.52505267	0.43707955	0.5124317	0.46782923	0.3789322	0.36377224	0.3831206	0.6041493	0.62881607	0.46940055	0.5165472	0.38742352	0.4294948	0.5820321	0.4085669	0.43932346	0.38063642	0.5105215
P741	0.38750088	0.67895365	0.5356597	0.5260141	0.38446587	0.40036175	0.55552626	0.6249522	0.44581884	0.6110615	0.28823304	0.6900727	0.4866704	0.3843988	0.5482485	0.6093218	0.54215276	0.59662646	0.45955446	0.5426143	0.6043911	0.1888296	0.44244197	0.5431086	0.398615	0.5129673	0.5875062	0.63450307	0.46568924	0.6611438	0.39999288	0.45243534	0.487796	0.7972107	0.6906542	0.5087681	0.314221	0.409068	0.36285537	0.5299371	0.42225894	0.4437363	0.45329958	0.5418215	0.56130713	0.5895642	0.66364706	0.6132106	0.4373953
P742	0.81417507	0.5633654	0.5395081	0.36963487	0.60317487	0.49880084	0.1942054	0.47011277	0.42952374	0.48706317	0.5238278	0.44026533	0.52305305	0.628731	0.44276407	0.46243212	0.4712689	0.37272057	0.65573424	0.5956857	0.3255918	0.7430615	0.55020726	0.65021694	0.48223466	0.36907557	0.44039875	0.33678353	0.5477684	0.32574025	0.5503862	0.5236485	0.46400422	0.34149054	0.482177	0.4893243	0.55056435	0.5182058	0.40751636	0.3269862	0.49253282	0.51405436	0.56150043	0.6214633	0.51132786	0.36457402	0.40622655	0.48343047	0.6305593
P743	0.49413738	0.5162586	0.6241701	0.44513854	0.6376779	0.6058741	0.41841802	0.65408045	0.5991976	0.46947765	0.45655105	0.54277366	0.63414675	0.6072009	0.6216792	0.48028108	0.40129265	0.49621022	0.5199638	0.64808476	0.55509996	0.57182556	0.50995225	0.38376564	0.62487787	0.26973066	0.64421153	0.5684975	0.5426077	0.40268677	0.70540464	0.4313338	0.5619416	0.51530594	0.45501122	0.8247258	0.548532	0.6076319	0.36092377	0.6298642	0.40995625	0.3456879	0.5936077	0.6232444	0.5754565	0.42516476	0.56075746	0.6127772	0.31842536
P744	0.65717703	0.4670608	0.6389819	0.4702345	0.51535064	0.5477102	0.47682106	0.39791808	0.53003377	0.56424415	0.7311204	0.3822514	0.5458832	0.4153877	0.25860545	0.41394994	0.51356375	0.46903786	0.53704077	0.3920725	0.34835014	0.6073627	0.5961593	0.51628554	0.65814334	0.47724417	0.509641	0.41821828	0.440361	0.27559286	0.6029922	0.5589003	0.59588844	0.2450538	0.4128898	0.40465674	0.5945397	0.7318562	0.45643702	0.40052018	0.54616344	0.42553616	0.5916393	0.49325857	0.4553341	0.41104683	0.47807017	0.5208081	0.60810536
P745	0.6022751	0.42022732	0.66353905	0.5960666	0.5827136	0.50771844	0.35708338	0.58061194	0.5217399	0.51316947	0.42169273	0.58884674	0.53603303	0.5751511	0.51489484	0.5845879	0.30667442	0.5011841	0.693794	0.80313593	0.3842035	0.39899835	0.34251967	0.5841199	0.35060596	0.43385932	0.31283256	0.5975576	0.66671926	0.6411985	0.621856	0.5429767	0.4204945	0.61312866	0.6281953	0.6024105	0.52466094	0.55288154	0.30292445	0.48788026	0.516478	0.64777297	0.5708743	0.6362002	0.77052546	0.46259364	0.65583366	0.5019662	0.4560248
P746	0.48929915	0.47239694	0.37141266	0.5097612	0.4006152	0.55980724	0.55943	0.29441464	0.2749227	0.6350702	0.5390663	0.30860618	0.39899293	0.42191198	0.33209231	0.6439399	0.6073713	0.33288196	0.47730854	0.36667034	0.4486836	0.471826	0.61286616	0.49298054	0.5338623	0.54466486	0.3706322	0.4248579	0.53941053	0.4295134	0.35625914	0.42259657	0.5307975	0.41432777	0.30491206	0.33799595	0.5003341	0.3958296	0.60590327	0.36917633	0.5512464	0.6305498	0.42204112	0.523746	0.4647768	0.55004996	0.5869015	0.25754195	0.533957
P747	0.49061424	0.5047192	0.47850183	0.52638024	0.47395664	0.19448513	0.40466684	0.47759327	0.48012352	0.42686087	0.52809274	0.73031783	0.5378566	0.6744418	0.61920613	0.5708402	0.5111177	0.64547616	0.5818782	0.46571538	0.6373285	0.5267403	0.5161231	0.49349603	0.46407688	0.5255224	0.46757323	0.31768686	0.54311395	0.71203816	0.3629547	0.4687826	0.5354657	0.62698543	0.6912922	0.44003454	0.50746787	0.40457702	0.43308797	0.34767228	0.43316713	0.5687116	0.51241624	0.23839588	0.40010643	0.5755186	0.349327	0.56360525	0.5298804
P748	0.22039497	0.50350046	0.5103802	0.5609747	0.39134747	0.552889	0.70911515	0.5878962	0.6288717	0.4795572	0.44558352	0.55261743	0.48988238	0.3163608	0.5013484	0.47889072	0.5419832	0.67121476	0.3321103	0.48204592	0.6255466	0.2643389	0.46581542	0.3772538	0.61620283	0.56962025	0.6895158	0.7161305	0.39851868	0.5436734	0.54690105	0.59391403	0.5397843	0.6753931	0.46844438	0.58770186	0.4001423	0.57320356	0.51957464	0.78605103	0.49266183	0.3373201	0.54138696	0.4552852	0.53321636	0.57648474	0.66418874	0.62281466	0.34331176
P749	0.49507365	0.63939095	0.48174256	0.6325452	0.41494244	0.40120003	0.57716006	0.44153717	0.38485882	0.47849643	0.421125	0.5695596	0.52025646	0.40973043	0.4908829	0.5033427	0.6046844	0.51717794	0.36404893	0.5066877	0.51610136	0.4254807	0.3619465	0.6398514	0.23147303	0.7520357	0.50102305	0.41583154	0.37859225	0.68364674	0.31201613	0.42254993	0.3076209	0.5790398	0.6272258	0.2673302	0.28096628	0.40057012	0.46154976	0.37629464	0.44123137	0.46012235	0.43276766	0.4957138	0.44546738	0.52862185	0.42634526	0.5135713	0.5218812
P750	0.63052016	0.5469702	0.40620834	0.44921204	0.4189119	0.3931966	0.46370304	0.44696352	0.52694273	0.4038218	0.3441876	0.61836416	0.40142086	0.62580633	0.6142574	0.39022338	0.49477246	0.50324863	0.49356848	0.48330995	0.5097678	0.636177	0.44848463	0.594121	0.25848866	0.5798053	0.46184024	0.34409395	0.4471374	0.6210518	0.3320126	0.3956481	0.3351831	0.53064984	0.57885635	0.41856632	0.43434003	0.28589493	0.5267015	0.37084752	0.42218307	0.4523116	0.37646577	0.41974545	0.3659964	0.42959803	0.27127862	0.4333709	0.6188051
P751	0.609802	0.6018596	0.5506856	0.54244524	0.5681999	0.40756714	0.36752018	0.62875515	0.6089696	0.47817886	0.394166	0.65488255	0.5109604	0.5953204	0.7149383	0.42994308	0.3164822	0.6811786	0.5671071	0.7162811	0.5840487	0.4713839	0.43505332	0.58047503	0.3947616	0.5264403	0.5328804	0.5290723	0.47821867	0.60989577	0.5863614	0.49732715	0.47310138	0.5812019	0.6811935	0.58318675	0.4071546	0.48859486	0.322041	0.5873829	0.39831486	0.45983654	0.500625	0.4635088	0.63080317	0.3782176	0.4366399	0.6164573	0.50900614
P752	0.7023784	0.52017534	0.4401737	0.39306495	0.50919175	0.5414808	0.3792142	0.46993124	0.41809326	0.54405445	0.38779178	0.45943955	0.3510822	0.63162583	0.6069337	0.50987375	0.4403571	0.3868782	0.61472327	0.5394446	0.41629842	0.637395	0.6226016	0.5277778	0.46742526	0.37821317	0.45401427	0.35750192	0.45418197	0.408641	0.39216152	0.31026217	0.55869454	0.49477303	0.44268745	0.5943784	0.46200755	0.31950077	0.5310673	0.38685697	0.3875369	0.48599735	0.4037966	0.5739646	0.40626466	0.39587432	0.40546402	0.28464386	0.56275564
P753	0.7169287	0.5351463	0.54215544	0.5255994	0.41117197	0.44995567	0.40297735	0.31266236	0.31990823	0.5426591	0.42438525	0.5218444	0.44844922	0.5283102	0.29196313	0.64497894	0.5857218	0.4264396	0.61826575	0.5387128	0.31820226	0.48346215	0.5567123	0.7174218	0.39952806	0.49326268	0.3725323	0.33912158	0.58508056	0.49574748	0.39011833	0.44249612	0.5100401	0.5213863	0.52349776	0.37234494	0.45509788	0.40305677	0.36752433	0.2641405	0.55103135	0.58450675	0.5447101	0.52134866	0.5428915	0.457137	0.50299186	0.44351313	0.6126832
P754	0.5106394	0.5598971	0.26451835	0.34986362	0.30164418	0.55845773	0.5065891	0.4672239	0.45414144	0.5747218	0.3115927	0.4112289	0.21142517	0.3836685	0.39327317	0.48271212	0.5311188	0.4172963	0.54722047	0.38423663	0.42164326	0.3363646	0.55077946	0.69367725	0.42455503	0.48588437	0.39919582	0.61249405	0.43993413	0.39418387	0.36177996	0.5896753	0.51025254	0.5078571	0.42275092	0.3551103	0.46999896	0.30733746	0.6984719	0.5055591	0.64083815	0.6051892	0.29430512	0.5579341	0.5252782	0.49634194	0.48686826	0.35526988	0.74583834
P755	0.52164847	0.50924397	0.34731486	0.4441951	0.5615152	0.31318277	0.38758302	0.5522847	0.45425984	0.3648488	0.46433657	0.55201685	0.4383853	0.71840996	0.77760047	0.5890774	0.5077749	0.5311776	0.51839226	0.48310602	0.67031753	0.5577032	0.5247107	0.52287585	0.48362783	0.43524176	0.50426054	0.42731532	0.44643363	0.530356	0.36069572	0.48626208	0.5629426	0.6033191	0.5268698	0.48593003	0.487392	0.34950128	0.564213	0.5376974	0.40600935	0.5054552	0.4252942	0.33631286	0.38815582	0.57145655	0.33222455	0.4939403	0.4895332
P756	0.50132734	0.6160941	0.54731643	0.4711386	0.48731902	0.45082083	0.56839615	0.47561955	0.51743084	0.409169	0.5051856	0.55834013	0.6569712	0.4683416	0.51676303	0.41744626	0.6636005	0.52115136	0.3493904	0.4306887	0.5343777	0.6574965	0.4429767	0.5045029	0.46552515	0.61407197	0.6657404	0.33808687	0.43960044	0.5519925	0.48096192	0.4073686	0.38410452	0.42455998	0.51407254	0.476045	0.4163344	0.5103865	0.44594195	0.4197088	0.40945077	0.2896121	0.54245794	0.42901585	0.33019134	0.48274997	0.3199914	0.64555264	0.47615722
P757	0.40670586	0.5264453	0.45035937	0.5410548	0.4025342	0.7999546	0.6550157	0.41388196	0.49977055	0.568276	0.40879557	0.38009474	0.46072978	0.32749498	0.35072204	0.41201133	0.48762825	0.41964766	0.30751035	0.50831455	0.47805104	0.48656964	0.5958515	0.4315552	0.6029791	0.5107439	0.6245008	0.5706999	0.39851642	0.34926093	0.5537404	0.41852576	0.5434932	0.42362282	0.2900719	0.5563401	0.41005486	0.5479398	0.5480555	0.6176584	0.5059811	0.3498462	0.54113394	0.6705924	0.53507143	0.3580892	0.60271984	0.43306214	0.37758866
P758	0.4872666	0.53291357	0.62466294	0.5687522	0.4375984	0.6130642	0.55195796	0.40339595	0.61272544	0.6090395	0.60721165	0.5125921	0.61922234	0.3996951	0.35253987	0.2990269	0.3996153	0.6278748	0.4168341	0.45875415	0.49660182	0.5918124	0.6275385	0.36093113	0.6169983	0.5846078	0.6752645	0.40128052	0.3622219	0.38279542	0.654027	0.4269681	0.57254815	0.3374985	0.4866354	0.5351862	0.500832	0.7073454	0.3980262	0.4620592	0.45286632	0.34918413	0.59768033	0.51831895	0.50095785	0.25205424	0.49928263	0.5688164	0.4688893
P759	0.5053658	0.53572667	0.55560523	0.3698685	0.47012952	0.6182678	0.57694316	0.6304595	0.7109666	0.38853902	0.33656028	0.56680435	0.43473873	0.36518806	0.49873254	0.19742377	0.45416975	0.46076405	0.4172292	0.5472682	0.3586235	0.58275896	0.33931065	0.5673876	0.3450592	0.50888246	0.624342	0.5848455	0.49861145	0.549481	0.49016288	0.51453364	0.28719425	0.51635355	0.57472247	0.60924387	0.4228817	0.42269844	0.58048606	0.566459	0.55378777	0.3264642	0.5415687	0.67259383	0.39340976	0.4384122	0.3971816	0.5770093	0.52711576
P760	0.5834399	0.58514464	0.29598922	0.3530858	0.43042037	0.4690556	0.49168414	0.51099664	0.45777133	0.4239818	0.32253048	0.51754904	0.30517277	0.56980604	0.6651027	0.4539977	0.5649883	0.38151067	0.47176734	0.38152632	0.54159427	0.6479321	0.5328703	0.572699	0.3408655	0.46329713	0.50208354	0.3860747	0.40439203	0.4950794	0.21774621	0.36746123	0.46774718	0.51288575	0.5028757	0.4722436	0.40445003	0.18491924	0.67731	0.39566144	0.42271104	0.45093995	0.31968465	0.45717645	0.24591254	0.50897855	0.24908853	0.33401728	0.629336
P762	0.45322496	0.45733944	0.46211964	0.35280266	0.67895263	0.401437	0.46901557	0.66516113	0.474402	0.32768768	0.57955253	0.3752067	0.5349517	0.5272655	0.61981565	0.57121384	0.65161955	0.371139	0.46314085	0.44171277	0.45952567	0.5520947	0.35698733	0.51792645	0.54663175	0.3761691	0.5354201	0.609839	0.6211484	0.4420303	0.48142833	0.63878685	0.43966514	0.45427576	0.42274082	0.53898364	0.5525552	0.4331111	0.62475383	0.61713034	0.5515733	0.51113576	0.4891017	0.50502014	0.39461696	0.72774154	0.41060612	0.5583424	0.4604969
P763	0.49831656	0.69930255	0.53189087	0.23876807	0.4562316	0.56306356	0.53302217	0.7382259	0.5836201	0.5423058	0.28288105	0.5696048	0.4809226	0.35902825	0.5094948	0.3514367	0.5562525	0.41049096	0.4565939	0.41746703	0.43762022	0.46324334	0.36867797	0.56997967	0.4170548	0.34633976	0.65660065	0.6435516	0.44367996	0.40754142	0.50400156	0.46564227	0.33256522	0.5010658	0.5222109	0.64149725	0.4498614	0.4130333	0.5336248	0.5152425	0.5047059	0.33083954	0.31802797	0.7020694	0.4102068	0.4998755	0.48190352	0.6057535	0.5915764
P764	0.69495434	0.7176892	0.41089076	0.25295323	0.46685928	0.4560078	0.39674082	0.62033844	0.46245074	0.56370544	0.3108322	0.5195207	0.3061278	0.47393537	0.58077246	0.4611649	0.56061196	0.42335683	0.586848	0.4515679	0.43640158	0.5179197	0.545445	0.691113	0.39683035	0.4038047	0.5370694	0.49422798	0.41270763	0.40780452	0.36914468	0.44735378	0.49186054	0.5151067	0.55801964	0.50531566	0.39562085	0.28690982	0.5308947	0.42320696	0.45427138	0.4392487	0.32160535	0.55305934	0.37733775	0.4868853	0.36285543	0.4330438	0.73635465
P765	0.59340715	0.5484252	0.47637877	0.4945522	0.44677818	0.69412094	0.5269335	0.4953887	0.46384272	0.56282455	0.21715435	0.47831014	0.34397954	0.4764985	0.5514512	0.4878159	0.36812642	0.40013778	0.47034293	0.6927938	0.40269393	0.48893008	0.5085716	0.5370383	0.34257555	0.4871769	0.47776073	0.5444527	0.46274427	0.5383509	0.4272971	0.3248739	0.43553492	0.64484656	0.45321116	0.6385564	0.31366685	0.30904844	0.47905862	0.5342649	0.3928298	0.44301543	0.46843997	0.7344284	0.56477416	0.36191097	0.59771353	0.32019955	0.40512493
P766	0.7522398	0.6666432	0.38518906	0.36338222	0.44754526	0.40995386	0.30892506	0.43370762	0.5122503	0.44657242	0.3387063	0.6072209	0.39246154	0.6479021	0.57426894	0.40274402	0.48109898	0.5415181	0.5995159	0.60549486	0.48028904	0.66689116	0.5946061	0.7517708	0.40589166	0.49666515	0.55409557	0.31043002	0.44133988	0.46458086	0.46415687	0.45564306	0.5075788	0.43924895	0.52757436	0.45786983	0.418857	0.36894098	0.42103717	0.41208732	0.43209878	0.41254708	0.47250053	0.4161555	0.4864731	0.31693083	0.21925725	0.49419838	0.71965224
P767	0.54378635	0.58561283	0.51072127	0.37052584	0.4793456	0.5498117	0.51231915	0.5953285	0.70449615	0.48664656	0.46845844	0.49818808	0.51437885	0.40528113	0.42052922	0.2344756	0.47792673	0.5762948	0.4552686	0.42979884	0.46153983	0.5161633	0.43193865	0.55842805	0.46034142	0.5085718	0.59304214	0.60795045	0.41206914	0.3271505	0.71760464	0.6097355	0.32952312	0.33487257	0.4543929	0.49256292	0.5615585	0.6075552	0.47121102	0.5966299	0.59908754	0.3607389	0.38172626	0.52768487	0.5704131	0.3331193	0.45291057	0.6527305	0.65187633
P768	0.4627667	0.37560079	0.40426642	0.54160386	0.536044	0.37076777	0.44900575	0.4697844	0.658731	0.3562744	0.6225245	0.5353649	0.49502322	0.65795785	0.61570567	0.43299964	0.42427918	0.632159	0.56036925	0.4576615	0.6043301	0.57650715	0.45468497	0.5026526	0.5379869	0.5328531	0.48076922	0.48408884	0.490912	0.50976676	0.5703195	0.62650025	0.56803226	0.35184366	0.4664833	0.45954162	0.63626623	0.49697495	0.5592081	0.5607659	0.5588111	0.5916546	0.4472131	0.20701484	0.48806506	0.47308418	0.28631413	0.51690704	0.6209301
P769	0.41129282	0.47407743	0.41619426	0.3172812	0.6262173	0.3880675	0.4256922	0.6451557	0.5259942	0.31014132	0.5345662	0.49764836	0.5709412	0.65406966	0.6890642	0.5232603	0.601914	0.4365864	0.47806117	0.4247707	0.5978527	0.6340027	0.44977883	0.45247918	0.61397815	0.325636	0.6194064	0.50717705	0.5495583	0.44327292	0.47004005	0.5389131	0.51243716	0.48094666	0.44942796	0.63500476	0.5843062	0.44631594	0.6208292	0.5850859	0.498373	0.43971494	0.5014598	0.41544694	0.32003713	0.6698086	0.3188837	0.60811496	0.44510487
P770	0.42947477	0.489985	0.5074274	0.39780018	0.5129935	0.547634	0.5966147	0.58942527	0.56756234	0.3649658	0.38630947	0.4555988	0.5318249	0.3823204	0.43252057	0.39410347	0.6359878	0.34105325	0.41715926	0.46523383	0.34267572	0.54194343	0.18703522	0.6092456	0.24246967	0.5447886	0.48647985	0.57460976	0.6216192	0.58128774	0.46344963	0.5460986	0.14763246	0.44020998	0.46959388	0.49002895	0.49090147	0.3795746	0.59294826	0.47179872	0.6079758	0.4691233	0.41330394	0.6237777	0.4324173	0.5862258	0.3872903	0.52558005	0.5436348
P771	0.49188718	0.45932645	0.5243359	0.41974136	0.5612589	0.70780385	0.59985566	0.56669456	0.538296	0.5956567	0.55216527	0.31120032	0.524453	0.38366827	0.43613133	0.3606566	0.4656442	0.30337447	0.42522693	0.35545987	0.44291586	0.58769566	0.47786814	0.3362081	0.51436853	0.41873613	0.48179188	0.5652347	0.4917814	0.30572027	0.5910794	0.4110937	0.41647854	0.30134028	0.36634994	0.56504637	0.6122783	0.53978133	0.6052419	0.48043117	0.5314857	0.46076626	0.37245843	0.68321675	0.42528492	0.430172	0.56223696	0.38843158	0.49108386
P772	0.31873554	0.30503955	0.7015564	0.66987014	0.5427685	0.54087436	0.5672355	0.5253705	0.6600473	0.52056164	0.757981	0.5641665	0.6911616	0.50428224	0.4454045	0.41070244	0.33979085	0.5817655	0.5108201	0.4637044	0.5643075	0.5350699	0.4660429	0.19854814	0.63323814	0.5101125	0.48898062	0.48981404	0.49934748	0.5867658	0.6159861	0.47547516	0.55882674	0.45057628	0.57406044	0.5970483	0.65446615	0.737343	0.48835346	0.47666946	0.5063742	0.5331998	0.6220337	0.4127339	0.44989333	0.50868595	0.5659063	0.5465576	0.3706026
P773	0.5956411	0.6089527	0.58550316	0.2536767	0.45888096	0.36988932	0.47204372	0.54261273	0.5228676	0.4711887	0.51683474	0.555951	0.54906315	0.41862473	0.35427415	0.38145858	0.67789364	0.46094412	0.5166864	0.3044	0.3678546	0.5823583	0.4834999	0.6054038	0.4893528	0.40989023	0.6257613	0.39778024	0.5487594	0.40388343	0.45358965	0.5303913	0.38368186	0.4752263	0.6022787	0.43524218	0.53603226	0.51990694	0.45933643	0.36412892	0.55883384	0.338352	0.528743	0.49604508	0.28867424	0.5636927	0.38699806	0.6892883	0.6489188
P774	0.49288726	0.4623839	0.5275437	0.57620484	0.612867	0.53083175	0.4297324	0.5853509	0.39058295	0.5419611	0.40721107	0.457113	0.52121687	0.58249885	0.6467274	0.68533504	0.43025562	0.39518586	0.58529216	0.68927914	0.50661546	0.3972011	0.3832312	0.46401945	0.36443532	0.4354665	0.32767758	0.5843195	0.6455119	0.6326356	0.506887	0.42575818	0.4298513	0.631876	0.52847165	0.61582595	0.4868491	0.41356722	0.43710005	0.49872127	0.43000284	0.6616309	0.45564774	0.6655039	0.6605707	0.56080836	0.6533815	0.3881084	0.357632
P775	0.38996318	0.5608756	0.3713062	0.4370486	0.48168385	0.66410434	0.69429076	0.58478224	0.6503709	0.46106383	0.43785262	0.41008154	0.43177068	0.36394617	0.5997916	0.24491322	0.5049468	0.47333154	0.23456384	0.36243117	0.61271065	0.5895825	0.48646146	0.37347344	0.47895905	0.56737417	0.65918046	0.59221923	0.30133975	0.38236472	0.51655966	0.44680047	0.4137937	0.3518038	0.3693291	0.53915375	0.4265964	0.46056995	0.6823709	0.6452972	0.4538775	0.27511045	0.35770854	0.51469606	0.35591003	0.41428924	0.388278	0.4567419	0.49076396
P776	0.5498615	0.26533902	0.5986508	0.48502094	0.72555417	0.4500502	0.41421446	0.518031	0.44553235	0.322798	0.6581508	0.3671613	0.5825459	0.57090586	0.43179944	0.5503498	0.54967767	0.3078179	0.5825236	0.52750635	0.28719068	0.63888687	0.32340756	0.48017654	0.48330107	0.37875116	0.33169705	0.4971255	0.81021595	0.488407	0.5403572	0.59423816	0.36446553	0.40559068	0.4479069	0.5137478	0.7011768	0.5166832	0.54615325	0.45188442	0.66563666	0.6813974	0.62382245	0.5783785	0.4891574	0.6595578	0.501454	0.50392777	0.44195062
P777	0.41494069	0.5410964	0.5579156	0.46704277	0.54217356	0.61121243	0.65998495	0.46858945	0.30836287	0.5625473	0.43246973	0.3747085	0.6164266	0.35716563	0.3989033	0.572643	0.6697369	0.27620935	0.29716545	0.41512242	0.4260133	0.48785973	0.4454859	0.411003	0.42419913	0.5205388	0.5720845	0.48862165	0.5854863	0.4660256	0.43017733	0.29977593	0.33326554	0.48573828	0.37579903	0.5363237	0.42511627	0.46045592	0.49962708	0.4322137	0.45251226	0.39528036	0.49669027	0.7024692	0.43038177	0.6047182	0.62083966	0.47560114	0.30294064
P778	0.6136608	0.54787064	0.53297067	0.4083281	0.5347227	0.42264846	0.4922891	0.4443982	0.41026413	0.37060174	0.54666114	0.43957075	0.536709	0.4140484	0.3367272	0.49975482	0.76389134	0.42205265	0.4056811	0.43330052	0.34948263	0.58767575	0.4643875	0.6614797	0.46131516	0.5322574	0.554578	0.41510555	0.5372804	0.43554953	0.4494813	0.5925311	0.37849876	0.4555569	0.47453573	0.3404048	0.43008548	0.48858047	0.4687717	0.42561027	0.55415833	0.38384292	0.6221827	0.5462367	0.38500842	0.56935173	0.434673	0.61082786	0.5117574
P779	0.67403996	0.5110865	0.4220292	0.44670334	0.38317886	0.57246476	0.38014758	0.32083246	0.4941933	0.62480944	0.47505125	0.5116073	0.34650418	0.5694193	0.3915857	0.4091356	0.3407105	0.5204086	0.6545846	0.48868868	0.43756688	0.59632784	0.74904716	0.54296803	0.570041	0.45415968	0.4409507	0.3339746	0.40913934	0.35296282	0.49643886	0.40602708	0.6743404	0.3792111	0.45627645	0.47960275	0.5650074	0.4528139	0.49772826	0.34418824	0.53504485	0.5860066	0.45739925	0.45848647	0.5021653	0.23212188	0.4155782	0.33654022	0.69725394
P780	0.40952614	0.51800644	0.56560326	0.479362	0.4589689	0.6513546	0.6449219	0.5031999	0.4542695	0.68740886	0.6107384	0.38960436	0.586213	0.33625874	0.34807223	0.4668515	0.5867288	0.37337625	0.4047753	0.26145205	0.52219033	0.5099101	0.5782314	0.32034394	0.63593566	0.46606222	0.527884	0.48113546	0.43747768	0.35101664	0.53301466	0.33489618	0.5404389	0.32744542	0.3815701	0.52856135	0.5670622	0.5852519	0.5621917	0.38663673	0.50206906	0.44314027	0.41516823	0.57085454	0.36922505	0.502023	0.5540366	0.4443242	0.48458117
P781	0.6403445	0.46643898	0.59123695	0.4653293	0.5677861	0.5114267	0.45117098	0.3811917	0.34204027	0.41493255	0.578723	0.39160737	0.57178545	0.46460024	0.24492143	0.53896356	0.6586576	0.31477997	0.45256704	0.4885951	0.2689037	0.63579553	0.50474787	0.58157355	0.48296702	0.45983854	0.47336388	0.37665823	0.6370515	0.4003179	0.4660852	0.53515375	0.39432552	0.4377052	0.43662193	0.39035553	0.4998779	0.5344414	0.44814342	0.35659403	0.58247155	0.46954966	0.68732435	0.6664368	0.45349446	0.5393294	0.54225004	0.5348892	0.42880425
P782	0.5969482	0.54309046	0.41733485	0.5719987	0.5126006	0.46828952	0.44860718	0.36432856	0.23507881	0.55795944	0.43025896	0.38123494	0.553465	0.59571826	0.5344235	0.7308616	0.6052689	0.39301318	0.4835059	0.56738514	0.4876278	0.49392596	0.54025495	0.60809165	0.36950064	0.579728	0.40523592	0.3749899	0.54412246	0.47862637	0.40791816	0.38176325	0.47179154	0.52155066	0.41993016	0.4048129	0.3972971	0.39023182	0.4233225	0.41461578	0.41506624	0.5797628	0.46776608	0.5652948	0.5787581	0.49851054	0.5072101	0.42366952	0.43298405
P783	0.49316463	0.7584446	0.4089011	0.54418164	0.46593103	0.39668226	0.59626526	0.5178929	0.31399244	0.5749085	0.38228288	0.5188956	0.5089454	0.3934098	0.6428447	0.57275677	0.6763747	0.5180684	0.3056598	0.4237547	0.637248	0.39847288	0.4808164	0.56704575	0.31871864	0.6898184	0.582928	0.4198262	0.31085277	0.5938151	0.32364073	0.3257769	0.4030861	0.5938439	0.56173575	0.36629313	0.22112902	0.3788182	0.4605785	0.4222296	0.2939378	0.34493548	0.34613517	0.4882195	0.41218343	0.55190897	0.448349	0.50665385	0.46414018
P784	0.5566808	0.5076483	0.47090903	0.32097793	0.4647963	0.48811364	0.50291574	0.4804784	0.47877628	0.38260773	0.44642422	0.46532443	0.45627636	0.4275783	0.3252393	0.44132626	0.6471008	0.3380018	0.48751748	0.44373354	0.26946536	0.57589567	0.38950023	0.6763817	0.3933041	0.43808976	0.5115661	0.4909318	0.6406183	0.47337082	0.4017158	0.60315585	0.31546926	0.43839836	0.46263528	0.40227324	0.5019312	0.40500107	0.57012564	0.42462382	0.64305556	0.50830984	0.51981425	0.6116822	0.41468695	0.5665753	0.41226602	0.52458	0.57763475
P785	0.48799154	0.6309056	0.3263879	0.42147386	0.36781988	0.3923209	0.5303541	0.39734995	0.24568309	0.48417652	0.35923728	0.472966	0.38500175	0.46464786	0.48330647	0.6617012	0.74774516	0.34136268	0.4258121	0.34398976	0.5099587	0.4235099	0.49688095	0.6547669	0.34666574	0.54598033	0.47641492	0.4026036	0.48826241	0.55087453	0.17325817	0.38669497	0.4157293	0.5987234	0.490576	0.29525125	0.3500263	0.2402539	0.5939696	0.3421949	0.4755875	0.50808847	0.35004187	0.48714972	0.33334506	0.67296267	0.4444938	0.3900157	0.567504
P786	0.5022736	0.580164	0.45707545	0.25899923	0.41408417	0.5504912	0.53919435	0.5648338	0.41494945	0.467137	0.36412063	0.42596418	0.3779768	0.34775662	0.3880636	0.5403116	0.73662066	0.30254015	0.47395906	0.38010007	0.33460414	0.44362268	0.43640754	0.69274783	0.4693345	0.38447824	0.5443385	0.5813589	0.52925533	0.42452517	0.33543244	0.54786235	0.425039	0.5573843	0.4486913	0.4733743	0.41760227	0.35438097	0.6349709	0.48967406	0.57778364	0.43583578	0.4567098	0.6430633	0.3404375	0.6752632	0.49415195	0.51333165	0.6016204
P787	0.3564423	0.5029469	0.38454503	0.44420055	0.4426778	0.6832001	0.7248725	0.5916396	0.54386336	0.5125661	0.39958224	0.3174947	0.36056063	0.23990257	0.4810367	0.34568655	0.5637524	0.34210628	0.31311464	0.36747974	0.44885296	0.41311678	0.3293534	0.49114656	0.34995818	0.59149873	0.47688216	0.7112893	0.43964362	0.47720543	0.4490464	0.5125653	0.28035527	0.44246086	0.37593314	0.4323077	0.4237495	0.35866103	0.7289815	0.6219725	0.57110405	0.48485142	0.28081623	0.6648821	0.43273267	0.54751205	0.54642236	0.3727045	0.52688575
P788	0.32693705	0.6422087	0.26972935	0.65770656	0.2760109	0.5733783	0.729493	0.342566	0.40958875	0.5704212	0.33099443	0.4885028	0.36721265	0.3431749	0.5342325	0.52104086	0.5998722	0.5790567	0.24732997	0.41821954	0.71038806	0.34598747	0.5619711	0.5197364	0.3974426	0.8060916	0.5638928	0.4625791	0.24181241	0.61464816	0.3062859	0.3620332	0.5274584	0.5411286	0.40973195	0.3361209	0.23942284	0.3424466	0.5978447	0.54362583	0.37893263	0.39580494	0.34613246	0.37307277	0.46531305	0.4664138	0.44823065	0.3640493	0.4896181
P789	0.65760773	0.44578773	0.43474448	0.3540141	0.6370461	0.64144874	0.45587826	0.50141144	0.33186275	0.401981	0.50343937	0.20114775	0.4374369	0.48079637	0.41982916	0.5596898	0.66759115	0.21052027	0.45616648	0.48781416	0.26180387	0.65201724	0.5018514	0.6171723	0.53216344	0.37653443	0.46134004	0.4932499	0.62500876	0.25909737	0.48215735	0.54781485	0.41576147	0.37111387	0.26829225	0.48853806	0.4985742	0.43543613	0.6090048	0.5352282	0.57742655	0.48862404	0.5271228	0.73137105	0.45599204	0.5429755	0.48969272	0.4018477	0.45157304
P790	0.59802	0.45781475	0.5210166	0.6736488	0.66083014	0.43804935	0.33482158	0.4580553	0.38698226	0.44876298	0.47844	0.47661904	0.6020924	0.6731125	0.6296962	0.6196132	0.38603508	0.45134926	0.5639606	0.7627003	0.5154704	0.5286491	0.38139287	0.5632791	0.3087427	0.5433295	0.31994975	0.4627804	0.6776652	0.63826245	0.56144464	0.4855122	0.40366504	0.50663996	0.552334	0.4663481	0.4969115	0.50101304	0.33428392	0.45512187	0.4590535	0.6528745	0.566793	0.5844266	0.7477262	0.44051966	0.5451733	0.48952985	0.3560856
P791	0.47384673	0.7061755	0.49668783	0.5074871	0.20853865	0.5477586	0.62428904	0.5010359	0.48286197	0.5444941	0.2314195	0.6760574	0.3587097	0.34510082	0.5377194	0.421899	0.4810739	0.54392505	0.36308864	0.55002904	0.5341614	0.38509458	0.49924684	0.54491854	0.31369033	0.6297006	0.6298926	0.4946107	0.30159009	0.689204	0.30060828	0.33863193	0.42681342	0.7099655	0.6691418	0.496192	0.22320089	0.3812777	0.4634994	0.47899792	0.34776157	0.2906769	0.4852574	0.5434393	0.4166317	0.4845093	0.51530087	0.47196636	0.5040737
P792	0.54938483	0.38438317	0.6167254	0.3431335	0.5835807	0.43725112	0.41916543	0.6804821	0.7438021	0.27701128	0.52850825	0.63488597	0.4917273	0.5885139	0.5618916	0.37105623	0.4424223	0.5141836	0.6215225	0.54280674	0.39488152	0.60783696	0.3406364	0.5499878	0.5278959	0.30968124	0.54309833	0.5865293	0.6038695	0.52423453	0.55131793	0.6500678	0.46039605	0.50945514	0.58919054	0.6557515	0.6186568	0.51580966	0.51624656	0.5766621	0.5800811	0.440612	0.59643304	0.45421472	0.38841036	0.57885975	0.37377438	0.636428	0.56409574
P793	0.7587036	0.60659367	0.33526295	0.3907312	0.47763678	0.5469875	0.33155394	0.3817901	0.37179625	0.659837	0.48523015	0.3496123	0.3601072	0.57113266	0.45544696	0.53069913	0.45914838	0.44364056	0.61612755	0.43947282	0.4727515	0.55483776	0.7838844	0.61706054	0.6022204	0.38091594	0.4320485	0.4042536	0.42707625	0.19341846	0.56929165	0.45449215	0.68506896	0.32605958	0.35946015	0.42710426	0.5464316	0.47551888	0.45249712	0.40635762	0.50589424	0.5642792	0.3711424	0.5372292	0.59165394	0.27236474	0.47513655	0.36737287	0.68319523
P794	0.53758544	0.39841408	0.33569112	0.5575577	0.5528783	0.2955941	0.37827557	0.41699767	0.44387233	0.25791436	0.44411662	0.551425	0.4421505	0.74668485	0.6554313	0.6135087	0.51328987	0.5636109	0.54808795	0.6320645	0.52983385	0.5376435	0.4142867	0.6687548	0.37863064	0.57313544	0.3801455	0.41704834	0.5937897	0.66470546	0.38284096	0.59162813	0.44626296	0.5858784	0.51274776	0.39827624	0.46565259	0.2915609	0.5254539	0.53329843	0.5306279	0.65124416	0.504804	0.32555974	0.53442305	0.540046	0.3174379	0.48853618	0.49511245
P795	0.3404646	0.37137908	0.50399655	0.52771527	0.52619857	0.3271879	0.55692226	0.47833252	0.5906796	0.3942834	0.7503688	0.532948	0.5958707	0.5550139	0.4936439	0.46503764	0.55679095	0.6595623	0.4590614	0.32539195	0.6340179	0.53467596	0.52405757	0.3770907	0.6804017	0.557782	0.5560579	0.45382258	0.46287918	0.51242596	0.5273293	0.60542274	0.6008972	0.4196521	0.4989378	0.44757155	0.61279523	0.61432433	0.5785435	0.5348126	0.55322105	0.48631513	0.55932057	0.2017235	0.36806786	0.6034222	0.37854606	0.62208277	0.4883938
P796	0.16694741	0.47114885	0.54014575	0.55413705	0.37560514	0.60124075	0.7264479	0.63469344	0.6579068	0.5294995	0.4476886	0.57090914	0.43864837	0.22857045	0.47872415	0.36669332	0.41305116	0.6045755	0.33819458	0.47314903	0.5673691	0.27497116	0.43769634	0.3084437	0.56412834	0.56417865	0.6489877	0.7602691	0.39210555	0.6324413	0.48421034	0.5834723	0.50560826	0.7290553	0.5974563	0.57632685	0.37949547	0.56788784	0.5920776	0.7469213	0.48357746	0.37795857	0.5780408	0.54350007	0.47317633	0.6134818	0.7137952	0.5562482	0.3513585
P797	0.5310499	0.41118604	0.4172574	0.32726705	0.5306119	0.44102708	0.52321696	0.48456928	0.47221735	0.2706268	0.4337142	0.40036947	0.44800013	0.50167036	0.39224407	0.45777074	0.69183046	0.27066344	0.4658469	0.38207582	0.30565372	0.6101852	0.27469245	0.6868103	0.2974888	0.45213306	0.40109545	0.51189166	0.7187082	0.4875164	0.4120148	0.6086948	0.19553636	0.3993054	0.38386837	0.38729462	0.59766537	0.3145869	0.6651541	0.42473793	0.70609236	0.54043734	0.43302196	0.5899948	0.39715013	0.6398758	0.36940655	0.5061856	0.57869637
P798	0.5624109	0.5165005	0.5776824	0.49922842	0.5797104	0.28098	0.34877673	0.4894072	0.29770193	0.63902223	0.62677693	0.5568014	0.6169869	0.6687537	0.5623969	0.7938148	0.5611593	0.4898701	0.6643165	0.43684596	0.57605284	0.4577191	0.61430436	0.43682343	0.60850114	0.34355766	0.41123635	0.36441487	0.60494816	0.5278166	0.43762246	0.37699035	0.68350357	0.56569564	0.57311696	0.533788	0.58088493	0.457679	0.36502877	0.26563984	0.4075429	0.6520412	0.49528366	0.4405593	0.4479042	0.6084084	0.55889577	0.48461932	0.43538144
P799	0.4327141	0.4797811	0.41341394	0.49678224	0.41088212	0.7157578	0.6479968	0.50340027	0.6944177	0.35633877	0.36607888	0.43601894	0.37463397	0.3248361	0.4324058	0.20046847	0.4340848	0.50315756	0.32838857	0.5561565	0.4206619	0.5359155	0.381913	0.5581002	0.38498735	0.6527046	0.58318025	0.6273865	0.3864834	0.4658148	0.5522124	0.6134527	0.3114551	0.42898118	0.42063856	0.45715818	0.41026002	0.53381014	0.63115656	0.7279173	0.5860932	0.34194118	0.4959895	0.5526098	0.5454208	0.3849959	0.43351653	0.50598615	0.56065863
[truncated: 490 more columns]
